# Supplementary material for: Global translational control by the transcriptional repressor TrcR in the filamentous cyanobacterium Anabaena sp. PCC 7120
Source: Commun Biol. 2023 Jun 15;6:643. doi: 10.1038/s42003-023-05012-9 (PMC10272220; doi:10.1038/s42003-023-05012-9)
Supplement: Supplementary file 4 — Supplementary Data 1-13 [file 42003_2023_5012_MOESM4_ESM.xlsx]

## Sheet: Supplementary Data 1
Supplementary Data 1. The single nucleotide polymorphism (SNP) sites mapped in CDS (coding sequence) regions of the mutant M20 compared to WT. The whole genome sequencing of M1, M2, M3, M4, M20 and WT was performed by BGI (BGI company, Shenzhen, China). The sequencing results of M1, M2, M3 and M4 have been described in our previous work ( Wang et al, 2020). There were 15 SNPs mapped in CDS region…
gene_id	position	ref_base<->sample_base	snp_status	strand	codon_mutate	aa_mutate	mutate_type	synonymous	nonsynonymous	pos_start	pos_end
WTGL003549 (all0854)	186318	T<->C	Homo	+	CTC<->CCC	L<->P	Nonsynonymous	0	1	186188	186523
WTGL005576	222149	C<->A	Homo	-	GCA<->GAA	A<->E	Nonsynonymous	0	1	222028	223317
WTGL005576	222180	G<->A	Homo	-	GAA<->AAA	E<->K	Nonsynonymous	0	1	222028	223317
WTGL005576	222183	G<->A	Homo	-	GAA<->AAA	E<->K	Nonsynonymous	0	1	222028	223317
WTGL005576	222298	T<->C	Homo	-	CAT<->CAC	H<->H	Synonymous	1	0	222028	223317
WTGL000593	63060	C<->A	Homo	+	CCC<->CCA	P<->P	Synonymous	1	0	61963	63513
WTGL000593	63098	G<->C	Homo	+	GGG<->GCG	G<->A	Nonsynonymous	0	1	61963	63513
WTGL000593	63100	C<->T	Homo	+	CTA<->TTA	L<->L	Synonymous	1	0	61963	63513
WTGL000593	63105	G<->T	Homo	+	CTG<->CTT	L<->L	Synonymous	1	0	61963	63513
WTGL000752	3460	C<->T	Homo	+	GCT<->GTT	A<->V	Nonsynonymous	0	1	3174	6632
WTGL001437	139608	A<->G	Homo	-	ATC<->GTC	I<->V	Nonsynonymous	0	1	137524	140562
WTGL001437	139612	T<->C	Homo	-	TCT<->TCC	S<->S	Synonymous	1	0	137524	140562
WTGL001437	139615	T<->C	Homo	-	GTT<->GTC	V<->V	Synonymous	1	0	137524	140562
WTGL001437	139617	G<->A	Homo	-	GTT<->ATT	V<->I	Nonsynonymous	0	1	137524	140562
WTGL001437	139621	G<->A	Homo	-	GGG<->GGA	G<->G	Synonymous	1	0	137524	140562

## Sheet: Supplementary Data 2
Supplementary Data 2. The RNA-seq data analysis of genes with altered transcriptional level in ΔtrcR (Mall0854) compared to WT. Up, upregulated, Down, downregulated.
GeneID (RefSeq locus_tags)	GeneID (GenBank locus_tags)	Length	WT-Expression	Mall0854-Expression	log2FoldChange(Mall0854/WT)	Up-Down-Regulation(Mall0854/WT)	Padj	Pvalue	type	Symbol	KEGG Orthology	GO Component	GO Function	GO Process	Blast nr
PCC7120DELTA_RS14790	alr2596	2559	22.8278	32.3358	0.502341	Up	0.263147	0.0957378	known_mRNA	PCC7120DELTA_RS14790	K02014|1|0.0e+00|1639.0|ana:alr2596|iron complex outermembrane recepter protein	GO:0009279//cell outer membrane	GO:0005506//iron ion binding;GO:0004872//receptor activity	GO:0015891//siderophore transport	WP_044521422.1/0.0e+00/1
PCC7120DELTA_RS14515	alr2538	927	311.281	266.087	-0.226322	Down	0.14874	0.0441984	known_mRNA	PCC7120DELTA_RS14515	K01998|1|3.1e-168|596.3|ana:alr2538|branched-chain amino acid transport system permease protein	GO:0016021//integral component of membrane;GO:0005886//plasma membrane;GO:0016021//integral component of membrane;GO:0005886//plasma membrane;GO:0016021//integral component of membrane;GO:0005886//plasma membrane	GO:0005215//transporter activity;GO:0005215//transporter activity;GO:0005215//transporter activity	-	WP_010996694.1/3.2e-167/1
PCC7120DELTA_RS23380	all4340	384	1521.77	1486.24	-0.0340865	Down	0.823434	0.626916	known_mRNA	PCC7120DELTA_RS23380	K02950|1|1.1e-66|257.7|nsp:BMF81_02025|small subunit ribosomal protein S12	GO:0015935//small ribosomal subunit;GO:0015935//small ribosomal subunit;GO:0015935//small ribosomal subunit;GO:0015935//small ribosomal subunit;GO:0015935//small ribosomal subunit;GO:0015935//small ribosomal subunit;GO:0015935//small ribosomal subunit;GO:0015935//small ribosomal subunit	GO:0019843//rRNA binding;GO:0003735//structural constituent of ribosome;GO:0000049//tRNA binding;GO:0019843//rRNA binding;GO:0003735//structural constituent of ribosome;GO:0000049//tRNA binding;GO:0019843//rRNA binding;GO:0003735//structural constituent of ribosome;GO:0000049//tRNA binding;GO:0019843//rRNA binding;GO:0003735//structural constituent of ribosome;GO:0000049//tRNA binding;GO:0019843/…	GO:0006412//translation;GO:0006412//translation;GO:0006412//translation;GO:0006412//translation;GO:0006412//translation;GO:0006412//translation;GO:0006412//translation;GO:0006412//translation	WP_006196398.1/1.1e-65/1
PCC7120DELTA_RS19975	alr3649	750	41.9068	51.2968	0.291684	Up	0.482877	0.230843	known_mRNA	PCC7120DELTA_RS19975	K02003|1|3.7e-135|486.1|ana:alr3649|putative ABC transport system ATP-binding protein	-	GO:0005524//ATP binding;GO:0016887//ATPase activity;GO:0005524//ATP binding;GO:0016887//ATPase activity	-	WP_010997793.1/3.8e-134/1
PCC7120DELTA_RS12785	alr2188	1308	91.8725	90.3433	-0.0242149	Down	0.960679	0.897335	known_mRNA	PCC7120DELTA_RS12785	K08217|1|6.0e-48|197.2|atm:ANT_06740|MFS transporter, DHA3 family, macrolide efflux protein;K00836|4|8.0e-45|186.8|thk:CCZ27_04215|diaminobutyrate-2-oxoglutarate transaminase [EC:2.6.1.76]	GO:0016021//integral component of membrane	-	GO:0055085//transmembrane transport	WP_010996346.1/7.1e-245/1
PCC7120DELTA_RS04100	all0434	333	1.84079	1.53156	-0.265325	Down	0.780306	0.559202	known_mRNA	PCC7120DELTA_RS04100	-	-	-	-	WP_010994610.1/6.4e-57/1
PCC7120DELTA_RS23585	all4382	936	162.344	166.531	0.0367368	Up	0.914652	0.794077	known_mRNA	PCC7120DELTA_RS23585	K12600|1|9.2e-43|179.5|cyp:PCC8801_1300|superkiller protein 3	-	-	-	WP_010998519.1/5.5e-175/1
PCC7120DELTA_RS25630	alr4806	1284	3931.13	3909.03	-0.00813334	Down	0.954454	0.880287	known_mRNA	glyA	K00600|1|2.6e-221|773.1|anb:ANA_C10390|glycine hydroxymethyltransferase [EC:2.1.2.1]	GO:0005737//cytoplasm	GO:0004372//glycine hydroxymethyltransferase activity;GO:0008168//methyltransferase activity;GO:0030170//pyridoxal phosphate binding	GO:0019264//glycine biosynthetic process from serine;GO:0035999//tetrahydrofolate interconversion	OBQ10202.1/7.0e-221/1
PCC7120DELTA_RS09290	alr1499	573	9.2294	10.8235	0.22986	Up	0.795779	0.582722	known_mRNA	PCC7120DELTA_RS09290	-	GO:0016021//integral component of membrane;GO:0016021//integral component of membrane;GO:0016021//integral component of membrane;GO:0016021//integral component of membrane	-	-	WP_010995669.1/9.1e-104/1
PCC7120DELTA_RS11850	alr2009	1377	54.3292	49.35	-0.138678	Down	0.773456	0.551081	known_mRNA	PCC7120DELTA_RS11850	K02313|1|7.0e-265|917.9|ana:alr2009|chromosomal replication initiator protein	GO:0005737//cytoplasm	GO:0005524//ATP binding;GO:0003688//DNA replication origin binding	GO:0006270//DNA replication initiation;GO:0006275//regulation of DNA replication	Q8YVG9.1/7.2e-264/1
PCC7120DELTA_RS01545	all8544	1050	21.9933	19.3185	-0.187076	Down	0.7968	0.584454	known_mRNA	PCC7120DELTA_RS01545	K12132|1|1.6e-19|102.4|mic:Mic7113_6242|eukaryotic-like serine/threonine-protein kinase [EC:2.7.11.1]	GO:0016021//integral component of membrane;GO:0016021//integral component of membrane;GO:0016021//integral component of membrane	-	-	WP_010999538.1/1.1e-195/1
PCC7120DELTA_RS11420	alr1928	1539	12.7858	12.0891	-0.0808277	Down	0.936716	0.838448	known_mRNA	PCC7120DELTA_RS11420	K02022|1|3.6e-278|962.2|ava:Ava_4382|HlyD family secretion protein	GO:0016021//integral component of membrane;GO:0016020//membrane	-	GO:0009306//protein secretion;GO:0009306//protein secretion	ABA23980.1/3.7e-277/1
PCC7120DELTA_RS17165		483	111.265	89.6701	-0.311305	Down	0.233727	0.0814325	known_mRNA	PCC7120DELTA_RS17165	K07494|1|2.6e-41|173.7|ana:asr3082|putative transposase	-	-	-	BAY68707.1/1.2e-85/1
PCC7120DELTA_RS08005	alr1231	1164	75.3757	86.1247	0.192328	Up	0.58942	0.326007	known_mRNA	PCC7120DELTA_RS08005	K02486|1|4.9e-86|323.6|syn:sll1555|two-component system, sensor kinase [EC:2.7.13.3];K11522|2|3.6e-36|157.9|cthe:Chro_5187|two-component system, chemotaxis family, response regulator PixG;K11527|3|1.5e-34|152.5|pdi:BDI_1298|two-component system, sensor histidine kinase and response regulator [EC:2.7.13.3]	GO:0005622//intracellular;GO:0005622//intracellular	GO:0000155//phosphorelay sensor kinase activity;GO:0003677//DNA binding;GO:0000155//phosphorelay sensor kinase activity	-	ABA20273.1/1.3e-205/1
PCC7120DELTA_RS20595	asl3777	243	4.14943	3.81117	-0.12268	Down	0.918075	0.798423	known_mRNA	PCC7120DELTA_RS20595	-	-	-	-	WP_010997918.1/1.6e-36/1
PCC7120DELTA_RS12320	all2096	693	72.1205	78.8209	0.128168	Up	0.752963	0.520036	known_mRNA	PCC7120DELTA_RS12320	K17893|1|2.0e-103|380.6|acy:Anacy_4546|ubiquinol oxidase [EC:1.10.3.11]	GO:0016021//integral component of membrane;GO:0016021//integral component of membrane	GO:0009916//alternative oxidase activity;GO:0009916//alternative oxidase activity	-	WP_010996254.1/5.6e-132/1
PCC7120DELTA_RS07805	all1191	1308	12.5826	10.7127	-0.232102	Down	0.790194	0.571413	known_mRNA	PCC7120DELTA_RS07805	K07709|1|2.8e-53|214.9|let:O77CONTIG1_03590|two-component system, NtrC family, sensor histidine kinase HydH [EC:2.7.13.3];K13533|2|8.3e-34|150.2|lgy:T479_03845|two-component system, sporulation sensor kinase E [EC:2.7.13.3];K02491|3|1.2e-32|146.4|blr:BRLA_c040110|two-component system, sporulation sensor kinase A [EC:2.7.13.3]	GO:0005622//intracellular;GO:0005622//intracellular;GO:0005622//intracellular	GO:0000155//phosphorelay sensor kinase activity;GO:0000155//phosphorelay sensor kinase activity;GO:0000155//phosphorelay sensor kinase activity	-	WP_010995364.1/1.1e-245/1
PCC7120DELTA_RS04060	all0426	1062	2.3416	2.5889	0.144846	Up	0.896413	0.760468	known_mRNA	PCC7120DELTA_RS04060	K00263|1|4.6e-200|702.2|ana:all0426|leucine dehydrogenase [EC:1.4.1.9]	-	GO:0016639//oxidoreductase activity, acting on the CH-NH2 group of donors, NAD or NADP as acceptor;GO:0016639//oxidoreductase activity, acting on the CH-NH2 group of donors, NAD or NADP as acceptor;GO:0016639//oxidoreductase activity, acting on the CH-NH2 group of donors, NAD or NADP as acceptor	GO:0006520//cellular amino acid metabolic process;GO:0006520//cellular amino acid metabolic process;GO:0006520//cellular amino acid metabolic process	WP_010994602.1/4.8e-199/1
PCC7120DELTA_RS09200	alr1482	1134	102.348	134.275	0.391712	Up	0.0724716	0.017602	known_mRNA	PCC7120DELTA_RS09200	K19091|1|3.8e-216|755.7|ana:alr1482|CRISPR-associated endoribonuclease Cas6 [EC:3.1.-.-]	-	GO:0016788//hydrolase activity, acting on ester bonds	-	WP_010995652.1/3.9e-215/1
PCC7120DELTA_RS07920	all1214	963	270.694	289.119	0.0949997	Up	0.649514	0.387515	known_mRNA	PCC7120DELTA_RS07920	K06153|1|5.7e-173|612.1|ana:all1214|undecaprenyl-diphosphatase [EC:3.6.1.27]	GO:0016021//integral component of membrane;GO:0005886//plasma membrane;GO:0016021//integral component of membrane;GO:0005886//plasma membrane	GO:0050380//undecaprenyl-diphosphatase activity;GO:0050380//undecaprenyl-diphosphatase activity	GO:0071555//cell wall organization;GO:0016311//dephosphorylation;GO:0009252//peptidoglycan biosynthetic process;GO:0008360//regulation of cell shape;GO:0046677//response to antibiotic;GO:0071555//cell wall organization;GO:0016311//dephosphorylation;GO:0009252//peptidoglycan biosynthetic process;GO:0008360//regulation of cell shape;GO:0046677//response to antibiotic	WP_010995386.1/5.9e-172/1
PCC7120DELTA_RS28325	alr5358	864	37.5411	34.2574	-0.132056	Down	0.823434	0.627886	known_mRNA	PCC7120DELTA_RS28325	K00059|1|5.1e-64|250.0|riv:Riv7116_3382|3-oxoacyl-[acyl-carrier protein] reductase [EC:1.1.1.100]	-	GO:0016491//oxidoreductase activity;GO:0016491//oxidoreductase activity	GO:0043158	WP_010999482.1/5.5e-153/1
PCC7120DELTA_RS29540	all7234	2469	327.104	388.206	0.247071	Up	0.106005	0.028182	known_mRNA	PCC7120DELTA_RS29540	-	GO:0005813//centrosome;GO:0030496//midbody;GO:0005813//centrosome;GO:0030496//midbody	-	GO:0007346//regulation of mitotic cell cycle;GO:0007346//regulation of mitotic cell cycle	WP_010999787.1/0.0e+00/1
PCC7120DELTA_RS05940		328	33.7907	31.1394	-0.117886	Down	0.852669	0.681627	known_mRNA	PCC7120DELTA_RS05940	-	GO:0016021//integral component of membrane	-	-	BAB72771.1/3.2e-45/1
PCC7120DELTA_RS09845	all1606	1296	586.451	614.442	0.0672666	Up	0.681581	0.423382	known_mRNA	PCC7120DELTA_RS09845	-	GO:0016021//integral component of membrane;GO:0016021//integral component of membrane	-	-	WP_010995775.1/8.3e-246/1
PCC7120DELTA_RS30500		2991	783.467	828.926	0.0813697	Up	0.528585	0.268719	known_mRNA	PCC7120DELTA_RS30500	K20444|1|4.2e-73|282.0|scs:Sta7437_2631|O-antigen biosynthesis protein [EC:2.4.1.-]	-	-	-	WP_010998620.1/0.0e+00/1
PCC7120DELTA_RS14565	all2547	351	810.551	851.203	0.0706006	Up	0.593292	0.33045	known_mRNA	PCC7120DELTA_RS14565	-	GO:0016021//integral component of membrane;GO:0016021//integral component of membrane;GO:0016021//integral component of membrane	-	-	WP_010996703.1/2.2e-55/1
PCC7120DELTA_RS23315	all4327	1173	252.275	297.589	0.238326	Up	0.11804	0.0322221	known_mRNA	PCC7120DELTA_RS23315	K10206|1|6.7e-200|701.8|nop:Nos7524_4239|LL-diaminopimelate aminotransferase [EC:2.6.1.83]	-	GO:0010285//L,L-diaminopimelate aminotransferase activity;GO:0030170//pyridoxal phosphate binding;GO:0010285//L,L-diaminopimelate aminotransferase activity;GO:0030170//pyridoxal phosphate binding	GO:0033362;GO:0033362	BAY69942.1/7.3e-225/1
PCC7120DELTA_RS23545	all4374	1740	169.039	219.028	0.373762	Up	0.0213153	0.00410596	known_mRNA	PCC7120DELTA_RS23545	-	-	-	-	ABA22911.1/0.0e+00/1
PCC7120DELTA_RS04015	all0417	1185	2.48615	2.46644	-0.0114814	Down	0.990737	0.980833	known_mRNA	aroB	K01735|1|1.1e-226|790.8|ana:all0417|3-dehydroquinate synthase [EC:4.2.3.4]	-	-	-	WP_010994593.1/1.1e-225/1
PCC7120DELTA_RS24885	all4651	399	8.39324	18.7339	1.15835	Up	0.0179868	0.00338346	known_mRNA	PCC7120DELTA_RS24885	-	GO:0016021//integral component of membrane;GO:0016021//integral component of membrane	-	-	WP_010998782.1/1.4e-66/1
PCC7120DELTA_RS06220	alr0871	1131	529.678	611.578	0.207421	Up	0.0594788	0.0138302	known_mRNA	PCC7120DELTA_RS06220	-	-	-	-	WP_010995045.1/9.9e-219/1
PCC7120DELTA_RS03715	all0355	1068	494.344	607.707	0.297859	Up	0.00311905	0.000473866	known_mRNA	PCC7120DELTA_RS03715	K06941|1|3.3e-169|599.7|nop:Nos7524_1810|23S rRNA (adenine2503-C2)-methyltransferase [EC:2.1.1.192]	GO:0005737//cytoplasm;GO:0005737//cytoplasm	GO:0051539//4 iron, 4 sulfur cluster binding;GO:0046872//metal ion binding;GO:0070040//rRNA (adenine-C2-)-methyltransferase activity;GO:0019843//rRNA binding;GO:0002935//tRNA (adenine-C2-)-methyltransferase activity;GO:0000049//tRNA binding;GO:0051539//4 iron, 4 sulfur cluster binding;GO:0046872//metal ion binding;GO:0070040//rRNA (adenine-C2-)-methyltransferase activity;GO:0019843//rRNA binding;…	GO:0070475//rRNA base methylation;GO:0070475//rRNA base methylation	Q3M9B9.1/7.7e-197/1
PCC7120DELTA_RS10190	asl1679	255	17.9771	12.8931	-0.479568	Down	0.456713	0.210777	known_mRNA	PCC7120DELTA_RS10190	K14393|1|6.2e-10|68.6|cau:Caur_3393|cation/acetate symporter	GO:0016021//integral component of membrane;GO:0016021//integral component of membrane;GO:0016021//integral component of membrane	-	-	WP_010995848.1/8.3e-41/1
PCC7120DELTA_RS10295	all1699	882	612.072	664.354	0.118252	Up	0.400727	0.171985	known_mRNA	PCC7120DELTA_RS10295	K12600|1|2.5e-10|71.6|cyh:Cyan8802_1328|superkiller protein 3;K20543|5|1.4e-08|65.9|por:APT59_05210|cellulose synthase operon protein C	GO:0016021//integral component of membrane;GO:0016021//integral component of membrane;GO:0016021//integral component of membrane	-	-	WP_010995868.1/2.4e-156/1
PCC7120DELTA_RS08565	alr1347	537	186.208	165.587	-0.169327	Down	0.469291	0.221046	known_mRNA	PCC7120DELTA_RS08565	-	GO:0016021//integral component of membrane;GO:0016021//integral component of membrane;GO:0016021//integral component of membrane	-	-	WP_010995519.1/5.2e-93/1
PCC7120DELTA_RS07855	alr1201	2169	17.7391	20.0587	0.177294	Up	0.811066	0.608775	known_mRNA	PCC7120DELTA_RS07855	K06148|1|0.0e+00|1181.4|npu:Npun_F6130|ATP-binding cassette, subfamily C, bacterial;K06022|5|3.8e-249|866.3|ava:Ava_B0237|molybdate-transporting ATPase [EC:3.6.3.29]	GO:0016021//integral component of membrane;GO:0016021//integral component of membrane;GO:0016021//integral component of membrane	GO:0005524//ATP binding;GO:0042626//ATPase activity, coupled to transmembrane movement of substances;GO:0008233//peptidase activity;GO:0005524//ATP binding;GO:0042626//ATPase activity, coupled to transmembrane movement of substances;GO:0008233//peptidase activity;GO:0005524//ATP binding;GO:0042626//ATPase activity, coupled to transmembrane movement of substances;GO:0008233//peptidase activity	-	WP_010995374.1/0.0e+00/1
PCC7120DELTA_RS00310	all7563	669	26.8414	14.2486	-0.913635	Down	0.0379898	0.00806886	known_mRNA	PCC7120DELTA_RS00310	K07494|1|4.2e-122|442.6|ana:all7563|putative transposase;K07496|2|8.3e-54|215.7|cwa:CwatDRAFT_3875|putative transposase	-	-	-	WP_010993891.1/4.3e-121/1
PCC7120DELTA_RS06815	alr0991	1557	11397.7	8050.9	-0.501522	Down	1.03495e-18	3.4325e-20	known_mRNA	PCC7120DELTA_RS06815	K03320|1|2.8e-302|1042.3|ana:alr0991|ammonium transporter, Amt family	GO:0016021//integral component of membrane;GO:0016021//integral component of membrane	GO:0008519//ammonium transmembrane transporter activity;GO:0008519//ammonium transmembrane transporter activity	-	WP_010995165.1/2.9e-301/1
PCC7120DELTA_RS23345	all4333	588	194.847	214.941	0.141597	Up	0.552643	0.287059	known_mRNA	PCC7120DELTA_RS23345	-	-	-	-	WP_010998471.1/3.2e-104/1
PCC7120DELTA_RS15420	alr2728	1884	252.74	258.543	0.0327524	Up	0.904346	0.776647	known_mRNA	PCC7120DELTA_RS15420	K03703|1|0.0e+00|1236.9|ana:alr2728|excinuclease ABC subunit C	GO:0005737//cytoplasm;GO:0009380//excinuclease repair complex;GO:0005737//cytoplasm;GO:0009380//excinuclease repair complex	GO:0003677//DNA binding;GO:0009381//excinuclease ABC activity;GO:0003677//DNA binding;GO:0009381//excinuclease ABC activity	GO:0006281//DNA repair;GO:0009432//SOS response;GO:0006289//nucleotide-excision repair;GO:0009432//SOS response	WP_010996881.1/0.0e+00/1
PCC7120DELTA_RS09590	alr1555	876	184.163	295.236	0.680885	Up	2.09242e-07	1.58772e-08	known_mRNA	PCC7120DELTA_RS09590	-	-	GO:0016787//hydrolase activity	-	WP_010995724.1/3.1e-167/1
PCC7120DELTA_RS18950	alr3445	474	163.23	141.988	-0.201139	Down	0.390402	0.165578	known_mRNA	PCC7120DELTA_RS18950	-	-	-	-	BAB75144.1/1.4e-81/1
PCC7120DELTA_RS14720	alr2582	972	16.5058	16.0806	-0.0376492	Down	0.968628	0.919243	known_mRNA	PCC7120DELTA_RS14720	-	-	-	-	WP_010996738.1/1.1e-189/1
PCC7120DELTA_RS09345	asl1510	243	5.61214	8.02462	0.515881	Up	0.515301	0.255579	known_mRNA	PCC7120DELTA_RS09345	-	-	-	-	WP_010995680.1/2.2e-35/1
PCC7120DELTA_RS30595		177	41.6051	50.693	0.285028	Up	0.557298	0.290858	known_mRNA	PCC7120DELTA_RS30595	-	GO:0016021//integral component of membrane;GO:0016021//integral component of membrane;GO:0016021//integral component of membrane	-	-	WP_010994340.1/1.7e-24/1
PCC7120DELTA_RS24115	alr4493	888	6.03064	8.91952	0.564654	Up	0.452405	0.207437	known_mRNA	PCC7120DELTA_RS24115	K20444|1|7.4e-34|149.8|nio:NITINOP_2263|O-antigen biosynthesis protein [EC:2.4.1.-]	-	GO:0016740//transferase activity	-	WP_010998626.1/1.7e-165/1
PCC7120DELTA_RS08275	all1288	1152	242.222	262.322	0.115011	Up	0.631118	0.366692	known_mRNA	PCC7120DELTA_RS08275	K01137|1|1.9e-10|72.4|rba:RB973|N-acetylglucosamine-6-sulfatase [EC:3.1.6.14];K05349|2|1.5e-07|62.8|ttu:TERTU_3750|beta-glucosidase [EC:3.2.1.21];K10804|3|8.5e-06|57.0|lbi:LEPBI_I0966|acyl-CoA thioesterase I [EC:3.1.2.- 3.1.1.5]	-	-	-	WP_010995460.1/4.2e-217/1
PCC7120DELTA_RS11785	all1996	408	7.78828	11.3029	0.537322	Up	0.460002	0.213743	known_mRNA	PCC7120DELTA_RS11785	-	-	GO:0003677//DNA binding;GO:0003677//DNA binding	-	WP_010996157.1/2.0e-68/1
PCC7120DELTA_RS30505		822	114.541	133.024	0.215828	Up	0.406335	0.175732	known_mRNA	PCC7120DELTA_RS30505	K12132|1|5.9e-62|243.0|miq:B5D77_16895|eukaryotic-like serine/threonine-protein kinase [EC:2.7.11.1]	-	-	-	BAY70622.1/2.1e-162/1
PCC7120DELTA_RS26665	all5014	969	13.7439	39.3136	1.51624	Up	3.08276e-05	3.09825e-06	known_mRNA	PCC7120DELTA_RS26665	K00986|1|2.3e-20|105.1|kol:Kole_0140|RNA-directed DNA polymerase [EC:2.7.7.49];K15342|5|5.3e-17|94.0|bhf:C3V43_11265|CRISP-associated protein Cas1	-	GO:0003964//RNA-directed DNA polymerase activity	-	WP_084789122.1/3.0e-184/1
PCC7120DELTA_RS04865	all0589	1008	71.5441	93.6776	0.38887	Up	0.152236	0.0457729	known_mRNA	PCC7120DELTA_RS04865	-	-	-	-	WP_010994765.1/1.4e-195/1
PCC7120DELTA_RS16535	all2955	393	164.991	144.067	-0.195653	Down	0.436806	0.195795	known_mRNA	PCC7120DELTA_RS16535	K01768|1|1.6e-25|120.9|mic:Mic7113_3924|adenylate cyclase [EC:4.6.1.1];K03413|3|4.9e-22|109.4|lbi:LEPBI_I0930|two-component system, chemotaxis family, chemotaxis protein CheY	GO:0005622//intracellular;GO:0005622//intracellular;GO:0005622//intracellular	GO:0003677//DNA binding	GO:0000160//phosphorelay signal transduction system;GO:0000160//phosphorelay signal transduction system;GO:0000160//phosphorelay signal transduction system	WP_010997106.1/2.0e-65/1
PCC7120DELTA_RS10405		365	20.2336	34.5197	0.770667	Up	0.0502639	0.0113157	known_mRNA	PCC7120DELTA_RS10405	-	-	-	-	BAB73419.1/2.7e-45/1
PCC7120DELTA_RS18305	alr3312	321	4.29466	2.836	-0.598687	Down	0.461402	0.214632	known_mRNA	PCC7120DELTA_RS18305	-	-	-	-	WP_010997463.1/2.4e-53/1
PCC7120DELTA_RS27800	all5250	1086	1319.54	1250.75	-0.0772358	Down	0.474338	0.224377	known_mRNA	PCC7120DELTA_RS27800	-	-	-	-	WP_010999374.1/4.1e-206/1
PCC7120DELTA_RS22205	alr4094	1230	925.813	1014.26	0.13164	Up	0.210626	0.070738	known_mRNA	PCC7120DELTA_RS22205	K17872|1|4.5e-231|805.4|ava:Ava_0810|demethylphylloquinone reductase [EC:1.6.5.12]	-	GO:0016491//oxidoreductase activity;GO:0016491//oxidoreductase activity	-	WP_010998234.1/1.1e-231/1
PCC7120DELTA_RS11905		378	295.748	302.238	0.0313151	Up	0.904346	0.776542	known_mRNA	PCC7120DELTA_RS11905	-	-	-	-	WP_044521183.1/2.7e-64/1
PCC7120DELTA_RS23335	alr4331	2064	2933.09	2495.1	-0.233325	Down	0.00149477	0.000209569	known_mRNA	PCC7120DELTA_RS23335	K08300|1|0.0e+00|1347.4|ana:alr4331|ribonuclease E [EC:3.1.26.12]	-	GO:0004540//ribonuclease activity;GO:0003723//RNA binding;GO:0004540//ribonuclease activity;GO:0003723//RNA binding;GO:0004540//ribonuclease activity;GO:0003723//RNA binding	GO:0006396//RNA processing;GO:0006396//RNA processing;GO:0006396//RNA processing	WP_010998469.1/0.0e+00/1
PCC7120DELTA_RS26455	alr4974	1158	69.1814	57.1336	-0.276045	Down	0.434676	0.19433	known_mRNA	PCC7120DELTA_RS26455	K02004|1|1.2e-180|637.9|noe:CLI64_22850|putative ABC transport system permease protein	GO:0016021//integral component of membrane;GO:0016021//integral component of membrane	-	-	WP_010999100.1/1.3e-213/1
PCC7120DELTA_RS23465		594	3335.8	3512.98	0.0746607	Up	0.380861	0.159961	known_mRNA	PCC7120DELTA_RS23465	K01358|1|1.2e-107|394.4|ana:all4357|ATP-dependent Clp protease, protease subunit [EC:3.4.21.92]	GO:0005737//cytoplasm;GO:0005737//cytoplasm	GO:0004252//serine-type endopeptidase activity;GO:0004252//serine-type endopeptidase activity	-	WP_010998494.1/1.2e-106/1
PCC7120DELTA_RS16755	alr2999	2472	32308.2	28857.9	-0.162934	Down	0.0447164	0.00980466	known_mRNA	PCC7120DELTA_RS16755	K03696|1|0.0e+00|1581.6|ana:alr2999|ATP-dependent Clp protease ATP-binding subunit ClpC	-	GO:0005524//ATP binding	GO:0019538//protein metabolic process	BAB74698.1/0.0e+00/1
PCC7120DELTA_RS07410	asl1111	234	12.0581	8.84122	-0.44768	Down	0.552643	0.286895	known_mRNA	PCC7120DELTA_RS07410	-	-	-	-	WP_010995284.1/2.2e-35/1
PCC7120DELTA_RS00290	alr7559	723	1.22127	1.66252	0.444993	Up	0.576688	0.313556	known_mRNA	PCC7120DELTA_RS00290	-	-	-	-	WP_010993887.1/2.7e-137/1
PCC7120DELTA_RS09745	all1588	906	54.6532	62.7665	0.199689	Up	0.632474	0.368197	known_mRNA	PCC7120DELTA_RS09745	K04083|1|2.7e-156|556.6|noe:CLI64_26560|molecular chaperone Hsp33	GO:0005737//cytoplasm;GO:0005737//cytoplasm;GO:0005737//cytoplasm	GO:0051082//unfolded protein binding;GO:0051082//unfolded protein binding;GO:0051082//unfolded protein binding	GO:0006457//protein folding;GO:0006457//protein folding;GO:0006457//protein folding	WP_010995757.1/6.6e-165/1
PCC7120DELTA_RS05365	alr0694	2358	19.4051	19.9857	0.0425281	Up	0.962921	0.903797	known_mRNA	PCC7120DELTA_RS05365	K04656|1|0.0e+00|1462.2|ava:Ava_4602|hydrogenase maturation protein HypF	-	GO:0016743//carboxyl- or carbamoyltransferase activity;GO:0003725//double-stranded RNA binding;GO:0016787//hydrolase activity;GO:0008270//zinc ion binding;GO:0016743//carboxyl- or carbamoyltransferase activity;GO:0003725//double-stranded RNA binding;GO:0016787//hydrolase activity;GO:0008270//zinc ion binding;GO:0016743//carboxyl- or carbamoyltransferase activity;GO:0003725//double-stranded RNA bi…	GO:0046944//protein carbamoylation;GO:0046944//protein carbamoylation;GO:0046944//protein carbamoylation	WP_010994869.1/0.0e+00/1
PCC7120DELTA_RS18600	all3374	1131	494.295	525.472	0.0882418	Up	0.587903	0.324557	known_mRNA	PCC7120DELTA_RS18600	K03629|1|1.1e-207|727.6|ana:all3374|DNA replication and repair protein RecF	GO:0005737//cytoplasm	GO:0005524//ATP binding;GO:0003697//single-stranded DNA binding	GO:0006281//DNA repair;GO:0006260//DNA replication;GO:0009432//SOS response	WP_010997525.1/1.1e-206/1
PCC7120DELTA_RS16650	all2977	375	32.3421	39.9139	0.30348	Up	0.528036	0.268175	known_mRNA	PCC7120DELTA_RS16650	-	-	-	-	WP_010997128.1/2.5e-62/1
PCC7120DELTA_RS23640	alr4393	1491	102.33	119.813	0.227552	Up	0.406613	0.176007	known_mRNA	PCC7120DELTA_RS23640	K12472|1|1.6e-12|79.7|cyc:PCC7424_4392|epidermal growth factor receptor substrate 15	GO:0016021//integral component of membrane;GO:0016021//integral component of membrane;GO:0016021//integral component of membrane	GO:0003700//DNA binding transcription factor activity	-	WP_010998530.1/9.8e-267/1
PCC7120DELTA_RS02465	alr0099	1206	3953.36	3661.59	-0.11061	Down	0.110029	0.0295255	known_mRNA	PCC7120DELTA_RS02465	-	-	-	-	WP_011318294.1/4.3e-228/1
PCC7120DELTA_RS30025	alr7333	528	50.3809	46.882	-0.103842	Down	0.845895	0.667366	known_mRNA	PCC7120DELTA_RS30025	K01174|1|4.0e-59|233.0|ava:Ava_B0290|micrococcal nuclease [EC:3.1.31.1]	-	GO:0004518//nuclease activity;GO:0003676//nucleic acid binding;GO:0004518//nuclease activity;GO:0003676//nucleic acid binding	-	WP_010999882.1/8.4e-96/1
PCC7120DELTA_RS04130	alr0440	1686	44.8143	54.363	0.278667	Up	0.495889	0.240603	known_mRNA	PCC7120DELTA_RS04130	K10716|1|2.2e-18|99.4|gph:GEMMAAP_01280|voltage-gated potassium channel	GO:0016021//integral component of membrane;GO:0016021//integral component of membrane	-	GO:0006813//potassium ion transport;GO:0006813//potassium ion transport	WP_010994616.1/0.0e+00/1
PCC7120DELTA_RS01410	all8516	681	57.9748	23.8343	-1.28238	Down	2.36514e-05	2.32948e-06	known_mRNA	PCC7120DELTA_RS01410	-	-	GO:0008168//methyltransferase activity;GO:0008168//methyltransferase activity;GO:0008168//methyltransferase activity	-	WP_010999510.1/3.0e-130/1
PCC7120DELTA_RS01890	all9023	1602	534.992	467.688	-0.193972	Down	0.142559	0.0416214	known_mRNA	PCC7120DELTA_RS01890	-	GO:0016021//integral component of membrane;GO:0016021//integral component of membrane;GO:0016021//integral component of membrane	-	-	WP_010994170.1/1.4e-306/1
PCC7120DELTA_RS28980		1096	116.642	101.666	-0.198247	Down	0.52637	0.266095	known_mRNA	PCC7120DELTA_RS28980	-	-	-	-	BAY72693.1/2.9e-175/1
PCC7120DELTA_RS09955	alr1628	561	13.611	10.8322	-0.329446	Down	0.663195	0.403249	known_mRNA	PCC7120DELTA_RS09955	K17686|1|1.6e-18|98.2|tfl:RPIT_07305|Cu+-exporting ATPase [EC:3.6.3.54]	-	-	-	BAB77994.1/3.3e-98/1
PCC7120DELTA_RS29455		243	327.678	234.966	-0.479826	Down	0.000144995	1.66367e-05	known_mRNA	PCC7120DELTA_RS29455	-	GO:0016021//integral component of membrane	-	-	WP_010999772.1/9.1e-37/1
PCC7120DELTA_RS27095	all5108	2421	13.7955	12.1844	-0.179163	Down	0.83148	0.643039	known_mRNA	PCC7120DELTA_RS27095	-	-	-	-	BAY70707.1/0.0e+00/1
PCC7120DELTA_RS24120	alr4494	1068	101.347	106.2	0.0674729	Up	0.86422	0.699844	known_mRNA	PCC7120DELTA_RS24120	K12994|1|4.1e-47|194.1|cap:CLDAP_10380|mannosyl-N-acetyl-alpha-D-glucosaminyl-diphospho-ditrans,octacis-undecaprenol 3-alpha-mannosyltransferase / alpha-1,3-rhamnosyltransferase [EC:2.4.1.349 2.4.1.-];K00786|2|1.7e-37|162.2|reh:H16_A2898|glycosyltransferase [EC:2.4.-.-]	-	GO:0016757//transferase activity, transferring glycosyl groups;GO:0016757//transferase activity, transferring glycosyl groups	-	WP_010998627.1/1.0e-201/1
PCC7120DELTA_RS19645	alr3583	642	63.1439	69.834	0.145285	Up	0.733955	0.495081	known_mRNA	PCC7120DELTA_RS19645	-	-	-	-	WP_010997732.1/5.4e-121/1
PCC7120DELTA_RS03275	all0261	831	45.1146	182.846	2.01896	Up	2.66173e-25	6.50943e-27	known_mRNA	PCC7120DELTA_RS03275	K02026|1|3.3e-153|546.2|ana:all0261|multiple sugar transport system permease protein	GO:0016021//integral component of membrane;GO:0005886//plasma membrane;GO:0016021//integral component of membrane;GO:0005886//plasma membrane;GO:0016021//integral component of membrane;GO:0005886//plasma membrane;GO:0016021//integral component of membrane;GO:0005886//plasma membrane	-	GO:0006810//transport;GO:0006810//transport;GO:0008643//carbohydrate transport;GO:0008643//carbohydrate transport	WP_010994438.1/3.4e-152/1
PCC7120DELTA_RS04985	alr0614	462	159.505	109.496	-0.542727	Down	0.00290062	0.000437765	known_mRNA	PCC7120DELTA_RS04985	-	-	-	-	WP_010994790.1/1.0e-81/1
PCC7120DELTA_RS07395	alr1109	384	10.7239	8.39614	-0.353027	Down	0.661698	0.401513	known_mRNA	PCC7120DELTA_RS07395	K02636|1|1.0e-16|91.7|amr:AM1_0450|cytochrome b6-f complex iron-sulfur subunit [EC:7.1.1.6]	-	GO:0016787//hydrolase activity	-	WP_044520814.1/4.0e-63/1
PCC7120DELTA_RS16150	alr2879	2004	66.4543	71.0179	0.0958209	Up	0.845789	0.664327	known_mRNA	PCC7120DELTA_RS16150	K11952|1|0.0e+00|1265.0|noe:CLI64_22205|bicarbonate transport system ATP-binding protein [EC:3.6.3.-]	GO:0016020//membrane;GO:0016020//membrane	GO:0005524//ATP binding;GO:0016887//ATPase activity;GO:0015112//nitrate transmembrane transporter activity;GO:0005524//ATP binding;GO:0016887//ATPase activity;GO:0015112//nitrate transmembrane transporter activity	-	BAY68503.1/0.0e+00/1
PCC7120DELTA_RS04050	all0424	1206	11.1341	22.1593	0.992928	Up	0.0371668	0.00784426	known_mRNA	PCC7120DELTA_RS04050	-	-	-	-	BAB72382.1/2.4e-231/1
PCC7120DELTA_RS28925	all7110	855	310.492	239.542	-0.374277	Down	0.00652112	0.00106719	known_mRNA	PCC7120DELTA_RS28925	-	GO:0016021//integral component of membrane;GO:0016021//integral component of membrane	-	-	WP_010999669.1/5.1e-159/1
PCC7120DELTA_RS17585	all3167	1263	123.501	127.618	0.0473024	Up	0.898287	0.766087	known_mRNA	PCC7120DELTA_RS17585	K11520|1|2.3e-105|387.9|ncn:BZZ01_18415|two-component system, OmpR family, manganese sensing sensor histidine kinase [EC:2.7.13.3]	GO:0016021//integral component of membrane;GO:0005622//intracellular;GO:0016021//integral component of membrane;GO:0005622//intracellular	GO:0005524//ATP binding;GO:0000155//phosphorelay sensor kinase activity;GO:0005524//ATP binding;GO:0000155//phosphorelay sensor kinase activity	-	WP_010997318.1/1.5e-236/1
PCC7120DELTA_RS19860	alr3627	990	13.5743	12.7536	-0.0899684	Down	0.928178	0.818413	known_mRNA	PCC7120DELTA_RS19860	K03655|1|7.7e-32|143.3|mar:MAE_32090|ATP-dependent DNA helicase RecG [EC:3.6.4.12]	-	GO:0005524//ATP binding	-	WP_010997772.1/5.7e-186/1
PCC7120DELTA_RS11615	alr1966	2640	593	490.85	-0.272749	Down	0.00987393	0.00169527	known_mRNA	PCC7120DELTA_RS11615	K11354|1|1.6e-47|196.8|lbo:LBWT_22150|two-component system, chemotaxis family, sensor kinase Cph1 [EC:2.7.13.3];K11525|2|8.1e-44|184.5|plp:Ple7327_0063|methyl-accepting chemotaxis protein PixJ	GO:0005622//intracellular;GO:0005622//intracellular;GO:0005622//intracellular	GO:0000155//phosphorelay sensor kinase activity;GO:0000155//phosphorelay sensor kinase activity;GO:0000155//phosphorelay sensor kinase activity	GO:0018298//protein-chromophore linkage;GO:0018298//protein-chromophore linkage;GO:0018298//protein-chromophore linkage	WP_010996130.1/0.0e+00/1
PCC7120DELTA_RS28650	asl7051	219	602.191	2198.86	1.86847	Up	8.40854e-150	2.67609e-152	known_mRNA	PCC7120DELTA_RS28650	-	-	-	-	WP_010999611.1/3.6e-32/1
PCC7120DELTA_RS14510	alr2537	603	70.0187	79.8457	0.189474	Up	0.62508	0.360164	known_mRNA	PCC7120DELTA_RS14510	-	-	-	-	WP_010996693.1/2.6e-109/1
PCC7120DELTA_RS06940	alr1016	348	14.9034	13.6627	-0.125399	Down	0.885117	0.738722	known_mRNA	PCC7120DELTA_RS06940	K11529|1|4.1e-12|76.3|abao:BEQ56_01625|glycerate 2-kinase [EC:2.7.1.165];K09705|2|7.2e-09|65.5|nda:Ndas_4808|uncharacterized protein;K00799|3|9.4e-09|65.1|sye:Syncc9902_1396|glutathione S-transferase [EC:2.5.1.18]	-	-	-	BAB72973.1/2.4e-59/1
PCC7120DELTA_RS22180	alr4088	1530	30.6698	27.5668	-0.153887	Down	0.806938	0.601102	known_mRNA	PCC7120DELTA_RS22180	K07391|1|4.7e-270|935.3|non:NOS3756_49350|magnesium chelatase family protein	-	-	-	ABA20440.1/7.2e-281/1
PCC7120DELTA_RS06350	alr0898	342	3.07669	4.30134	0.483407	Up	0.579743	0.316382	known_mRNA	PCC7120DELTA_RS06350	-	-	-	-	WP_010995072.1/7.0e-59/1
PCC7120DELTA_RS30835		468	4.30193	3.46723	-0.311199	Down	0.752627	0.518547	known_mRNA	PCC7120DELTA_RS30835	-	GO:0016021//integral component of membrane;GO:0016021//integral component of membrane;GO:0016021//integral component of membrane	GO:0051537//2 iron, 2 sulfur cluster binding;GO:0010277//chlorophyllide a oxygenase [overall] activity;GO:0051537//2 iron, 2 sulfur cluster binding;GO:0010277//chlorophyllide a oxygenase [overall] activity;GO:0051537//2 iron, 2 sulfur cluster binding;GO:0010277//chlorophyllide a oxygenase [overall] activity	-	ABA20159.1/3.0e-76/1
PCC7120DELTA_RS30410		624	24.4825	21.4159	-0.193068	Down	0.768082	0.544704	known_mRNA	PCC7120DELTA_RS30410	-	-	-	-	WP_049942406.1/4.9e-111/1
PCC7120DELTA_RS10360	alr1712	2562	322.916	351.958	0.124243	Up	0.517858	0.258934	known_mRNA	PCC7120DELTA_RS10360	-	GO:0016021//integral component of membrane;GO:0016021//integral component of membrane;GO:0016021//integral component of membrane	GO:0008233//peptidase activity	-	WP_010995881.1/0.0e+00/1
PCC7120DELTA_RS28155	all5322	1239	96.8737	79.3749	-0.287422	Down	0.30703	0.117433	known_mRNA	PCC7120DELTA_RS28155	K11105|1|3.4e-21|108.2|amq:AMETH_2547|cell volume regulation protein A	GO:0016021//integral component of membrane;GO:0016021//integral component of membrane	GO:0015299//solute:proton antiporter activity;GO:0015299//solute:proton antiporter activity	-	WP_010999446.1/1.4e-229/1
PCC7120DELTA_RS10235	all1688	2031	272	299.731	0.140065	Up	0.452881	0.208082	known_mRNA	PCC7120DELTA_RS10235	K11356|1|0.0e+00|1247.6|ava:Ava_1168|two-component system, sensor histidine kinase and response regulator [EC:2.7.13.3]	GO:0005622//intracellular;GO:0005622//intracellular;GO:0005622//intracellular	GO:0000155//phosphorelay sensor kinase activity;GO:0000155//phosphorelay sensor kinase activity;GO:0000155//phosphorelay sensor kinase activity	GO:0018298//protein-chromophore linkage;GO:0018298//protein-chromophore linkage;GO:0018298//protein-chromophore linkage	WP_010995857.1/0.0e+00/1
PCC7120DELTA_RS11010	all1847	573	349.905	370.48	0.0824296	Up	0.688749	0.431999	known_mRNA	PCC7120DELTA_RS11010	K03412|1|1.5e-99|367.5|ana:all1847|two-component system, chemotaxis family, protein-glutamate methylesterase/glutaminase [EC:3.1.1.61 3.5.1.44]	GO:0005737//cytoplasm;GO:0005737//cytoplasm;GO:0005737//cytoplasm	GO:0000156//phosphorelay response regulator activity;GO:0008984//protein-glutamate methylesterase activity;GO:0000156//phosphorelay response regulator activity;GO:0008984//protein-glutamate methylesterase activity;GO:0000156//phosphorelay response regulator activity;GO:0008984//protein-glutamate methylesterase activity	GO:0006935//chemotaxis;GO:0006935//chemotaxis;GO:0006935//chemotaxis	WP_010996015.1/1.5e-98/1
PCC7120DELTA_RS15960	alr2841	1425	23.7394	21.1215	-0.168572	Down	0.813257	0.613136	known_mRNA	PCC7120DELTA_RS15960	-	GO:0016021//integral component of membrane;GO:0016021//integral component of membrane	-	-	WP_010996992.1/1.2e-274/1
PCC7120DELTA_RS29330	all7193	405	512.024	350.896	-0.545165	Down	3.1437e-06	2.78562e-07	known_mRNA	PCC7120DELTA_RS29330	-	GO:0016021//integral component of membrane	-	-	WP_010999748.1/6.3e-67/1
PCC7120DELTA_RS04290	all0471	618	105.789	113.068	0.0960104	Up	0.789315	0.56984	known_mRNA	PCC7120DELTA_RS04290	-	GO:0016021//integral component of membrane	-	-	WP_010994647.1/3.0e-108/1
PCC7120DELTA_RS04625	all0539	639	63.3409	60.5996	-0.0638294	Down	0.898992	0.767381	known_mRNA	PCC7120DELTA_RS04625	K07058|1|5.7e-28|129.8|snw:BBN63_19070|membrane protein;K00954|2|3.7e-19|100.5|srb:P148_SR1C001G0818|pantetheine-phosphate adenylyltransferase [EC:2.7.7.3]	-	-	-	WP_010994715.1/1.0e-116/1
PCC7120DELTA_RS31070		135	62.7593	64.7932	0.0460127	Up	0.932235	0.8273	known_mRNA	PCC7120DELTA_RS31070	K02914|1|4.8e-17|91.3|ana:asr3412|large subunit ribosomal protein L34	GO:0005840//ribosome;GO:0005840//ribosome	GO:0003735//structural constituent of ribosome;GO:0003735//structural constituent of ribosome	GO:0006412//translation;GO:0006412//translation	WP_010997562.1/4.9e-16/1
PCC7120DELTA_RS16710	alr2990	2067	1480.97	1511.37	0.0293127	Up	0.845895	0.66739	known_mRNA	PCC7120DELTA_RS16710	K04043|1|0.0e+00|1223.0|acy:Anacy_4301|molecular chaperone DnaK	-	GO:0005524//ATP binding;GO:0051082//unfolded protein binding;GO:0005524//ATP binding;GO:0051082//unfolded protein binding	GO:0006457//protein folding;GO:0006457//protein folding	O05714.1/0.0e+00/1
PCC7120DELTA_RS24380	alr4548	1056	15724	9871.01	-0.671699	Down	1.26231e-37	2.05099e-39	known_mRNA	PCC7120DELTA_RS24380	K02706|1|7.8e-208|728.0|ana:alr4290|photosystem II P680 reaction center D2 protein [EC:1.10.3.9]	GO:0016021//integral component of membrane;GO:0009523//photosystem II;GO:0042651//thylakoid membrane;GO:0016021//integral component of membrane;GO:0009523//photosystem II;GO:0042651//thylakoid membrane;GO:0016021//integral component of membrane;GO:0009523//photosystem II;GO:0042651//thylakoid membrane;GO:0016021//integral component of membrane;GO:0009523//photosystem II;GO:0042651//thylakoid memb…	GO:0016168//chlorophyll binding;GO:0045156//electron transporter, transferring electrons within the cyclic electron transport pathway of photosynthesis activity;GO:0046872//metal ion binding;GO:0016491//oxidoreductase activity;GO:0016168//chlorophyll binding;GO:0045156//electron transporter, transferring electrons within the cyclic electron transport pathway of photosynthesis activity;GO:0046872/…	GO:0009772//photosynthetic electron transport in photosystem II;GO:0018298//protein-chromophore linkage;GO:0009772//photosynthetic electron transport in photosystem II;GO:0018298//protein-chromophore linkage;GO:0009772//photosynthetic electron transport in photosystem II;GO:0018298//protein-chromophore linkage;GO:0009772//photosynthetic electron transport in photosystem II;GO:0018298//protein-chr…	WP_010998428.1/8.1e-207/1
PCC7120DELTA_RS18280	all3306	759	18.4801	21.0167	0.185563	Up	0.81249	0.611	known_mRNA	PCC7120DELTA_RS18280	K15352|1|3.0e-15|87.8|pstw:DSJ_22510|secreted effector protein PipB2	-	-	-	ABA24561.1/8.6e-118/1
PCC7120DELTA_RS11600	alr1963	2445	5867.59	7202.31	0.295691	Up	4.34018e-07	3.43143e-08	known_mRNA	PCC7120DELTA_RS11600	K03696|1|0.0e+00|1571.2|ana:alr1963|ATP-dependent Clp protease ATP-binding subunit ClpC	-	GO:0005524//ATP binding;GO:0005524//ATP binding;GO:0005524//ATP binding	GO:0019538//protein metabolic process;GO:0019538//protein metabolic process;GO:0019538//protein metabolic process	WP_010996127.1/0.0e+00/1
PCC7120DELTA_RS20535	all3764	1110	50.0345	58.6891	0.230168	Up	0.576216	0.312858	known_mRNA	PCC7120DELTA_RS20535	K11527|1|4.9e-51|207.2|cyt:cce_3722|two-component system, sensor histidine kinase and response regulator [EC:2.7.13.3]	GO:0005622//intracellular;GO:0005622//intracellular;GO:0005622//intracellular	GO:0000155//phosphorelay sensor kinase activity;GO:0000155//phosphorelay sensor kinase activity;GO:0000155//phosphorelay sensor kinase activity	-	WP_010997905.1/2.0e-203/1
PCC7120DELTA_RS17760	alr3202	927	131.712	127.275	-0.0494362	Down	0.89435	0.755029	known_mRNA	PCC7120DELTA_RS17760	K01239|1|8.5e-166|588.2|ava:Ava_3900|purine nucleosidase [EC:3.2.2.1]	-	GO:0016799//hydrolase activity, hydrolyzing N-glycosyl compounds	-	WP_044521676.1/2.5e-175/1
PCC7120DELTA_RS24485	alr4569	441	1.4715	1.50195	0.0295491	Up	0.977317	0.946935	known_mRNA	PCC7120DELTA_RS24485	K07107|1|1.7e-76|290.4|ana:alr4569|acyl-CoA thioester hydrolase [EC:3.1.2.-]	-	-	-	WP_010998701.1/1.8e-75/1
PCC7120DELTA_RS18820	alr3419	687	128.446	120.274	-0.0948383	Down	0.770231	0.547548	known_mRNA	PCC7120DELTA_RS18820	-	-	GO:0016787//hydrolase activity	-	WP_010997569.1/2.3e-130/1
PCC7120DELTA_RS22190	all4090	1302	147.336	179.476	0.284678	Up	0.139987	0.0405424	known_mRNA	PCC7120DELTA_RS22190	K03797|1|2.4e-214|750.0|ava:Ava_0814|carboxyl-terminal processing protease [EC:3.4.21.102]	-	GO:0008236//serine-type peptidase activity	-	WP_044522084.1/5.2e-248/1
PCC7120DELTA_RS04655	alr0545	615	45.9942	33.107	-0.474318	Down	0.214062	0.0722864	known_mRNA	PCC7120DELTA_RS04655	K06181|1|1.6e-115|420.6|ana:alr0545|23S rRNA pseudouridine2457 synthase [EC:5.4.99.20]	-	GO:0009982//pseudouridine synthase activity;GO:0003723//RNA binding;GO:0009982//pseudouridine synthase activity;GO:0003723//RNA binding	GO:0001522//pseudouridine synthesis;GO:0001522//pseudouridine synthesis	WP_010994721.1/1.6e-114/1
PCC7120DELTA_RS00355	alr7570	1290	11.6754	8.27758	-0.496197	Down	0.494257	0.239512	known_mRNA	PCC7120DELTA_RS00355	K02343|1|3.8e-249|865.5|ana:alr7570|DNA polymerase III subunit gamma/tau [EC:2.7.7.7]	GO:0009360//DNA polymerase III complex	GO:0005524//ATP binding;GO:0003677//DNA binding;GO:0003887//DNA-directed DNA polymerase activity	GO:0006260//DNA replication	WP_010993898.1/4.0e-248/1
PCC7120DELTA_RS23065	all4274	1260	479.709	590.161	0.29895	Up	0.00316175	0.000480883	known_mRNA	PCC7120DELTA_RS23065	K03185|1|9.6e-221|771.2|non:NOS3756_13660|2-octaprenyl-6-methoxyphenol hydroxylase [EC:1.14.13.-]	-	GO:0071949//FAD binding;GO:0016709//oxidoreductase activity, acting on paired donors, with incorporation or reduction of molecular oxygen, NAD(P)H as one donor, and incorporation of one atom of oxygen;GO:0071949//FAD binding;GO:0016709//oxidoreductase activity, acting on paired donors, with incorporation or reduction of molecular oxygen, NAD(P)H as one donor, and incorporation of one atom of oxyg…	GO:0006744//ubiquinone biosynthetic process;GO:0006744//ubiquinone biosynthetic process	ABA20850.1/9.9e-236/1
PCC7120DELTA_RS21700	alr3997	1491	602.008	772.136	0.359071	Up	9.69889e-05	1.07874e-05	known_mRNA	PCC7120DELTA_RS21700	K08884|1|2.0e-289|999.6|ana:alr3997|serine/threonine protein kinase, bacterial [EC:2.7.11.1]	GO:0016021//integral component of membrane;GO:0016021//integral component of membrane	GO:0005524//ATP binding;GO:0004672//protein kinase activity;GO:0005524//ATP binding;GO:0004674//protein serine/threonine kinase activity;GO:0005524//ATP binding;GO:0004672//protein kinase activity	-	WP_010998137.1/2.0e-288/1
PCC7120DELTA_RS04205	all0455	705	760.05	683.659	-0.152817	Down	0.195476	0.0640454	known_mRNA	PCC7120DELTA_RS04205	K03394|1|4.5e-127|459.1|ana:all0455|precorrin-2/cobalt-factor-2 C20-methyltransferase [EC:2.1.1.130 2.1.1.151]	-	GO:0030788//precorrin-2 C20-methyltransferase activity	GO:0009236//cobalamin biosynthetic process	WP_010994631.1/4.7e-126/1
PCC7120DELTA_RS10385	all1716	4224	352.963	374.571	0.0857229	Up	0.678673	0.420223	known_mRNA	PCC7120DELTA_RS10385	K13924|1|0.0e+00|2300.8|non:NOS3756_01000|two-component system, chemotaxis family, CheB/CheR fusion protein [EC:2.1.1.80 3.1.1.61]	GO:0005737//cytoplasm	GO:0000156//phosphorelay response regulator activity;GO:0000155//phosphorelay sensor kinase activity;GO:0008984//protein-glutamate methylesterase activity;GO:0008757//S-adenosylmethionine-dependent methyltransferase activity	GO:0006935//chemotaxis	WP_044521046.1/0.0e+00/1
PCC7120DELTA_RS27485	alr5186	753	28.9794	33.8673	0.224866	Up	0.688749	0.432062	known_mRNA	PCC7120DELTA_RS27485	K01115|1|2.9e-07|61.2|rru:Rru_A0202|phospholipase D1/2 [EC:3.1.4.4]	GO:0016021//integral component of membrane;GO:0016021//integral component of membrane	-	-	WP_010999310.1/1.4e-136/1
PCC7120DELTA_RS09775		234	8.63741	13.976	0.694286	Up	0.245417	0.0873965	known_mRNA	PCC7120DELTA_RS09775	-	-	-	-	WP_044521001.1/8.8e-37/1
BGI_novel_C05		339	30.8507	46.9306	0.605224	Up	0.10493	0.0277704	novel_mRNA	-	-	-	GO:0043565//sequence-specific DNA binding;GO:0003700//DNA binding transcription factor activity;GO:0043565//sequence-specific DNA binding;GO:0003700//DNA binding transcription factor activity;GO:0043565//sequence-specific DNA binding;GO:0003700//DNA binding transcription factor activity	GO:0006351//transcription, DNA-templated;GO:0006351//transcription, DNA-templated;GO:0006351//transcription, DNA-templated	BAB73877.1/7.8e-55/1
PCC7120DELTA_RS16870	all3022	450	82.8988	88.063	0.0871845	Up	0.830104	0.640168	known_mRNA	PCC7120DELTA_RS16870	-	-	-	-	BAB74721.1/1.5e-80/1
PCC7120DELTA_RS26235	all4926	3822	517.474	454.432	-0.187421	Down	0.122155	0.033782	known_mRNA	PCC7120DELTA_RS26235	K12600|1|6.8e-76|291.6|ter:Tery_3996|superkiller protein 3	-	-	-	WP_010999052.1/0.0e+00/1
PCC7120DELTA_RS29205	alr7168	510	30.431	37.4405	0.299057	Up	0.540551	0.27755	known_mRNA	PCC7120DELTA_RS29205	K12262|1|3.7e-30|136.7|psts:E05_22210|cytochrome b561;K15973|2|4.7e-09|66.6|baco:OXB_1866|MarR family transcriptional regulator, 2-MHQ and catechol-resistance regulon repressor	-	GO:0003677//DNA binding;GO:0003700//DNA binding transcription factor activity;GO:0003677//DNA binding;GO:0003700//DNA binding transcription factor activity;GO:0003677//DNA binding;GO:0003700//DNA binding transcription factor activity	GO:0006351//transcription, DNA-templated;GO:0006351//transcription, DNA-templated;GO:0006351//transcription, DNA-templated	WP_010999725.1/1.7e-85/1
PCC7120DELTA_RS02735		1014	284.777	316.591	0.152788	Up	0.392387	0.166748	known_mRNA	PCC7120DELTA_RS02735	-	-	GO:0016740//transferase activity	-	WP_084789065.1/7.3e-197/1
PCC7120DELTA_RS13845	alr2406	753	44.2206	99.3621	1.16798	Up	0.00815365	0.00137123	known_mRNA	PCC7120DELTA_RS13845	-	-	GO:0016787//hydrolase activity;GO:0016746//transferase activity, transferring acyl groups	-	WP_010996562.1/4.4e-146/1
PCC7120DELTA_RS29090		636	150.053	140.323	-0.096726	Down	0.763738	0.535128	known_mRNA	PCC7120DELTA_RS29090	K07496|1|8.6e-93|345.1|ava:Ava_B0077|putative transposase;K07450|4|1.0e-29|135.6|tko:TK0655|putative resolvase	-	GO:0003677//DNA binding;GO:0000150//recombinase activity;GO:0003677//DNA binding;GO:0000150//recombinase activity;GO:0003677//DNA binding;GO:0000150//recombinase activity	GO:0006355//regulation of transcription, DNA-templated;GO:0006355//regulation of transcription, DNA-templated;GO:0006355//regulation of transcription, DNA-templated	BAY72668.1/8.9e-92/1
PCC7120DELTA_RS10080	alr1653	948	271.635	235.753	-0.204392	Down	0.274676	0.101128	known_mRNA	PCC7120DELTA_RS10080	-	-	-	-	WP_010995822.1/1.9e-178/1
PCC7120DELTA_RS10705	all1783	606	813.47	1997.51	1.29604	Up	4.5739e-75	3.21782e-77	known_mRNA	PCC7120DELTA_RS10705	-	-	-	-	WP_010995951.1/1.8e-110/1
PCC7120DELTA_RS12945	all2218	774	5.30078	5.01352	-0.0803803	Down	0.948159	0.864193	known_mRNA	PCC7120DELTA_RS12945	K05781|1|3.5e-141|506.1|ana:all2218|putative phosphonate transport system ATP-binding protein	-	GO:0005524//ATP binding;GO:0015419//ATPase-coupled sulfate transmembrane transporter activity;GO:0016829//lyase activity;GO:0102025;GO:0005524//ATP binding;GO:0016887//ATPase activity;GO:0005524//ATP binding;GO:0016887//ATPase activity;GO:0016829//lyase activity;GO:0005524//ATP binding;GO:0016887//ATPase activity	-	WP_010996376.1/3.7e-140/1
PCC7120DELTA_RS02075	alr0020	3399	189683	114742	-0.725197	Down	7.26768e-39	1.11998e-40	known_mRNA	PCC7120DELTA_RS02075	K02096|1|0.0e+00|2234.5|ana:alr0020|phycobilisome core-membrane linker protein	GO:0030089//phycobilisome;GO:0030089//phycobilisome	GO:0016829//lyase activity	GO:0055114//oxidation-reduction process;GO:0015979//photosynthesis;GO:0018298//protein-chromophore linkage;GO:0015979//photosynthesis	WP_010994197.1/0.0e+00/1
PCC7120DELTA_RS28855	alr7095	561	54.6229	57.0708	0.0632475	Up	0.905593	0.77941	known_mRNA	PCC7120DELTA_RS28855	K00663|1|1.6e-34|151.4|gob:Gobs_0023|aminoglycoside 6'-N-acetyltransferase [EC:2.3.1.82];K03790|3|1.1e-22|112.1|ean:Eab7_1354|[ribosomal protein S5]-alanine N-acetyltransferase [EC:2.3.1.267]	GO:0005840//ribosome	GO:0008080//N-acetyltransferase activity;GO:0008080//N-acetyltransferase activity;GO:0008080//N-acetyltransferase activity	-	WP_010999655.1/2.2e-102/1
PCC7120DELTA_RS30725		186	0.591682	0.676907	0.194137	Up	0.793003	0.575768	known_mRNA	PCC7120DELTA_RS30725	-	-	-	-	WP_010999530.1/5.0e-27/1
PCC7120DELTA_RS11130	alr1868	249	223.924	186.688	-0.262378	Down	0.141801	0.0413291	known_mRNA	PCC7120DELTA_RS11130	-	GO:0016021//integral component of membrane	-	-	BAB73567.1/2.6e-39/1
PCC7120DELTA_RS28130	alr5317	1290	27.7415	31.1159	0.165608	Up	0.795779	0.581939	known_mRNA	PCC7120DELTA_RS28130	-	GO:0016021//integral component of membrane	-	-	BAB77016.1/7.3e-234/1
PCC7120DELTA_RS12795	alr2190	1479	120.605	422.649	1.80917	Up	2.23593e-46	2.92131e-48	known_mRNA	PCC7120DELTA_RS12795	K01176|1|5.9e-286|988.0|noe:CLI64_04700|alpha-amylase [EC:3.2.1.1]	-	GO:0005509//calcium ion binding;GO:0004553//hydrolase activity, hydrolyzing O-glycosyl compounds;GO:0005509//calcium ion binding;GO:0004553//hydrolase activity, hydrolyzing O-glycosyl compounds	GO:0005975//carbohydrate metabolic process;GO:0005975//carbohydrate metabolic process	CAQ30277.1/3.0e-308/1
PCC7120DELTA_RS16370	alr2921	600	53.1374	53.5821	0.0120218	Up	0.980279	0.959174	known_mRNA	PCC7120DELTA_RS16370	K06169|1|1.2e-109|401.0|ana:alr2921|tRNA-(ms[2]io[6]A)-hydroxylase [EC:1.-.-.-]	-	GO:0045301//tRNA-(2-methylthio-N-6-(cis-hydroxy)isopentenyl adenosine)-hydroxylase activity;GO:0045301//tRNA-(2-methylthio-N-6-(cis-hydroxy)isopentenyl adenosine)-hydroxylase activity	-	WP_010997072.1/1.3e-108/1
PCC7120DELTA_RS10515	alr1744	1155	8792.04	5389.96	-0.705923	Down	1.08656e-47	1.36503e-49	known_mRNA	PCC7120DELTA_RS10515	K06118|1|4.4e-212|742.3|naz:Aazo_3746|UDP-sulfoquinovose synthase [EC:3.13.1.1]	-	GO:0003824//catalytic activity;GO:0050662//coenzyme binding	-	WP_010995912.1/1.1e-225/1
PCC7120DELTA_RS29185		426	13.8364	10.3635	-0.416955	Down	0.567512	0.301558	known_mRNA	PCC7120DELTA_RS29185	K00876|1|3.9e-65|252.7|calh:IJ00_09825|uridine kinase [EC:2.7.1.48]	-	GO:0005524//ATP binding;GO:0016301//kinase activity;GO:0005524//ATP binding;GO:0016301//kinase activity	-	BAZ36576.1/1.6e-65/1
PCC7120DELTA_RS20145	alr3684	1338	4187.5	4490.37	0.100745	Up	0.231163	0.0803455	known_mRNA	PCC7120DELTA_RS20145	K03544|1|1.9e-251|873.2|ana:alr3684|ATP-dependent Clp protease ATP-binding subunit ClpX	-	GO:0005524//ATP binding;GO:0046983//protein dimerization activity;GO:0051082//unfolded protein binding;GO:0008270//zinc ion binding;GO:0005524//ATP binding;GO:0008233//peptidase activity;GO:0046983//protein dimerization activity;GO:0051082//unfolded protein binding;GO:0008270//zinc ion binding;GO:0005524//ATP binding;GO:0046983//protein dimerization activity;GO:0051082//unfolded protein binding;G…	GO:0006457//protein folding;GO:0006457//protein folding;GO:0006457//protein folding	WP_010997827.1/2.0e-250/1
PCC7120DELTA_RS13495		885	112.659	145.389	0.367954	Up	0.0855283	0.0214895	known_mRNA	PCC7120DELTA_RS13495	-	-	-	-	WP_044521331.1/9.9e-166/1
PCC7120DELTA_RS05870	all0800	504	47.5221	43.8316	-0.116629	Down	0.82925	0.638831	known_mRNA	PCC7120DELTA_RS05870	K03638|1|3.9e-88|329.3|ana:all0800|molybdopterin adenylyltransferase [EC:2.7.7.75]	-	-	GO:0006777//Mo-molybdopterin cofactor biosynthetic process;GO:0006777//Mo-molybdopterin cofactor biosynthetic process	WP_010994974.1/4.0e-87/1
PCC7120DELTA_RS01240	alr8071	423	1.49509	1.2276	-0.284393	Down	0.752963	0.520138	known_mRNA	PCC7120DELTA_RS01240	K07491|1|9.2e-75|284.6|ana:alr8071|putative transposase	-	GO:0003677//DNA binding;GO:0004803//transposase activity	GO:0006313//transposition, DNA-mediated	WP_010994128.1/9.5e-74/1
PCC7120DELTA_RS13805	alr2398	1296	183.919	227.55	0.307113	Up	0.0707746	0.0170831	known_mRNA	PCC7120DELTA_RS13805	K00823|1|3.2e-227|792.7|non:NOS3756_09770|4-aminobutyrate aminotransferase [EC:2.6.1.19]	GO:0005737//cytoplasm;GO:0005737//cytoplasm	GO:0003992//N2-acetyl-L-ornithine:2-oxoglutarate 5-aminotransferase activity;GO:0030170//pyridoxal phosphate binding;GO:0003992//N2-acetyl-L-ornithine:2-oxoglutarate 5-aminotransferase activity;GO:0030170//pyridoxal phosphate binding	GO:0006526//arginine biosynthetic process;GO:0006526//arginine biosynthetic process	ABA19840.1/2.3e-243/1
PCC7120DELTA_RS02875	alr0180	783	327.479	332.161	0.0204809	Up	0.942005	0.847331	known_mRNA	PCC7120DELTA_RS02875	K02065|1|1.3e-143|514.2|ana:alr0180|phospholipid/cholesterol/gamma-HCH transport system ATP-binding protein	-	GO:0005524//ATP binding;GO:0016887//ATPase activity;GO:0005524//ATP binding;GO:0016887//ATPase activity;GO:0005524//ATP binding;GO:0016887//ATPase activity	-	WP_010994357.1/1.4e-142/1
PCC7120DELTA_RS25650	alr4810	318	403.236	344.093	-0.228825	Down	0.0966818	0.0251016	known_mRNA	PCC7120DELTA_RS25650	-	GO:0016021//integral component of membrane;GO:0016021//integral component of membrane	-	-	WP_010998940.1/2.2e-51/1
PCC7120DELTA_RS27295	alr5148	1404	35.2252	37.4362	0.0878241	Up	0.895272	0.756557	known_mRNA	PCC7120DELTA_RS27295	K02022|1|1.3e-253|880.6|ana:alr5148|HlyD family secretion protein	GO:0016021//integral component of membrane;GO:0016021//integral component of membrane	-	GO:0009306//protein secretion;GO:0009306//protein secretion	WP_010999274.1/1.3e-252/1
PCC7120DELTA_RS19490	alr3553	873	188.177	224.05	0.251733	Up	0.163262	0.0503733	known_mRNA	PCC7120DELTA_RS19490	K03179|1|2.9e-147|526.6|nop:Nos7524_5246|4-hydroxybenzoate polyprenyltransferase [EC:2.5.1.39]	GO:0016021//integral component of membrane;GO:0005886//plasma membrane;GO:0016021//integral component of membrane;GO:0005886//plasma membrane;GO:0016021//integral component of membrane;GO:0005886//plasma membrane	GO:0004659//prenyltransferase activity;GO:0004659//prenyltransferase activity;GO:0004659//prenyltransferase activity	GO:0010236//plastoquinone biosynthetic process;GO:0006744//ubiquinone biosynthetic process;GO:0010236//plastoquinone biosynthetic process;GO:0006744//ubiquinone biosynthetic process;GO:0010236//plastoquinone biosynthetic process;GO:0006744//ubiquinone biosynthetic process	WP_010997703.1/1.7e-165/1
PCC7120DELTA_RS24250	all4520	1179	391.363	409.545	0.0655172	Up	0.765234	0.539711	known_mRNA	PCC7120DELTA_RS24250	K09001|1|8.4e-227|791.2|ana:all4520|anhydro-N-acetylmuramic acid kinase [EC:2.7.1.170]	-	GO:0005524//ATP binding;GO:0016301//kinase activity;GO:0016773//phosphotransferase activity, alcohol group as acceptor;GO:0005524//ATP binding;GO:0016301//kinase activity;GO:0016773//phosphotransferase activity, alcohol group as acceptor;GO:0005524//ATP binding;GO:0016301//kinase activity;GO:0016773//phosphotransferase activity, alcohol group as acceptor	GO:0097175;GO:0006040//amino sugar metabolic process;GO:0005975//carbohydrate metabolic process;GO:0009254//peptidoglycan turnover;GO:0097175;GO:0006040//amino sugar metabolic process;GO:0005975//carbohydrate metabolic process;GO:0009254//peptidoglycan turnover;GO:0097175;GO:0006040//amino sugar metabolic process;GO:0005975//carbohydrate metabolic process;GO:0009254//peptidoglycan turnover	WP_010998653.1/8.7e-226/1
PCC7120DELTA_RS01600		258	0.536952	0.488275	-0.137101	Down	0.842824	0.659528	known_mRNA	PCC7120DELTA_RS01600	-	-	-	-	WP_044520387.1/1.8e-43/1
PCC7120DELTA_RS12335	all2099	771	427.476	469.168	0.13426	Up	0.38515	0.162512	known_mRNA	PCC7120DELTA_RS12335	-	-	-	-	WP_010996257.1/8.1e-148/1
PCC7120DELTA_RS05685	alr0761	498	23.0704	25.3409	0.135425	Up	0.846658	0.669158	known_mRNA	PCC7120DELTA_RS05685	-	-	-	-	WP_010994935.1/1.2e-88/1
PCC7120DELTA_RS26425	all4967	654	116.459	141.682	0.282839	Up	0.25845	0.0933752	known_mRNA	PCC7120DELTA_RS26425	K07000|1|1.5e-121|440.7|ana:all4967|uncharacterized protein	-	-	-	WP_010999093.1/1.6e-120/1
PCC7120DELTA_RS05820	alr0790	1056	286.271	352.026	0.298301	Up	0.0281057	0.00564468	known_mRNA	PCC7120DELTA_RS05820	-	GO:0016021//integral component of membrane	GO:0016746//transferase activity, transferring acyl groups	GO:0008152//metabolic process	WP_010994964.1/1.5e-213/1
PCC7120DELTA_RS24620	alr4596	1392	1351.9	998.363	-0.437356	Down	3.218e-08	2.23158e-09	known_mRNA	PCC7120DELTA_RS24620	K00027|1|4.6e-240|835.5|noe:CLI64_09700|malate dehydrogenase (oxaloacetate-decarboxylating) [EC:1.1.1.38]	-	GO:0004471//malate dehydrogenase (decarboxylating) (NAD+) activity;GO:0046872//metal ion binding;GO:0051287//NAD binding;GO:0004471//malate dehydrogenase (decarboxylating) (NAD+) activity;GO:0046872//metal ion binding;GO:0051287//NAD binding;GO:0004471//malate dehydrogenase (decarboxylating) (NAD+) activity;GO:0046872//metal ion binding;GO:0051287//NAD binding	-	ABA22073.1/1.7e-249/1
PCC7120DELTA_RS01080	all8035	1398	8.93109	4.44086	-1.008	Down	0.106005	0.0282148	known_mRNA	PCC7120DELTA_RS01080	K03529|1|1.9e-07|62.8|mtt:Ftrac_0067|chromosome segregation protein;K09888|2|2.1e-06|59.3|cpf:CPF_2138|cell division protein ZapA	-	-	-	WP_044520325.1/1.9e-256/1
PCC7120DELTA_RS14940	alr2629	312	0.600543	0.689134	0.198517	Up	0.787996	0.568624	known_mRNA	PCC7120DELTA_RS14940	-	-	-	-	WP_010996785.1/6.8e-53/1
PCC7120DELTA_RS21450	alr3948	663	387.729	464.62	0.261002	Up	0.0306188	0.00623882	known_mRNA	PCC7120DELTA_RS21450	K02008|1|8.1e-118|428.3|ana:alr3948|cobalt/nickel transport system permease protein	GO:0016021//integral component of membrane;GO:0016021//integral component of membrane;GO:0016021//integral component of membrane	-	-	WP_010998089.1/8.3e-117/1
PCC7120DELTA_RS15185	all2681	648	481.128	467.994	-0.0399295	Down	0.850836	0.67801	known_mRNA	PCC7120DELTA_RS15185	K01091|1|1.4e-119|434.1|ana:all2681|phosphoglycolate phosphatase [EC:3.1.3.18]	-	GO:0016787//hydrolase activity;GO:0016787//hydrolase activity;GO:0008253//5'-nucleotidase activity	-	WP_010996837.1/1.5e-118/1
PCC7120DELTA_RS20065	alr3668	327	81.5707	73.7219	-0.145959	Down	0.71089	0.4619	known_mRNA	PCC7120DELTA_RS20065	K01429|1|3.7e-55|219.2|ana:alr3668|urease subunit beta [EC:3.5.1.5]	GO:0005737//cytoplasm;GO:0005737//cytoplasm	GO:0009039//urease activity;GO:0009039//urease activity	GO:0043419//urea catabolic process;GO:0043419//urea catabolic process	WP_010997812.1/3.8e-54/1
PCC7120DELTA_RS12745		291	0.592973	0.460822	-0.363757	Down	0.489552	0.235409	known_mRNA	PCC7120DELTA_RS12745	-	-	-	-	WP_084789087.1/1.4e-47/1
PCC7120DELTA_RS02390	alr0083	414	111.147	109.573	-0.0205668	Down	0.962513	0.903021	known_mRNA	PCC7120DELTA_RS02390	-	-	-	-	WP_010994260.1/7.4e-71/1
PCC7120DELTA_RS23260	all4316	1110	8311.43	6496.45	-0.355447	Down	2.60939e-12	1.28243e-13	known_mRNA	PCC7120DELTA_RS23260	K01000|1|7.7e-206|721.5|ana:all4316|phospho-N-acetylmuramoyl-pentapeptide-transferase [EC:2.7.8.13]	GO:0016021//integral component of membrane;GO:0005886//plasma membrane;GO:0016021//integral component of membrane;GO:0005886//plasma membrane;GO:0016021//integral component of membrane;GO:0005886//plasma membrane	GO:0008963//phospho-N-acetylmuramoyl-pentapeptide-transferase activity;GO:0051992;GO:0008963//phospho-N-acetylmuramoyl-pentapeptide-transferase activity;GO:0051992;GO:0008963//phospho-N-acetylmuramoyl-pentapeptide-transferase activity;GO:0051992	GO:0007049//cell cycle;GO:0051301//cell division;GO:0071555//cell wall organization;GO:0009252//peptidoglycan biosynthetic process;GO:0008360//regulation of cell shape;GO:0007049//cell cycle;GO:0051301//cell division;GO:0071555//cell wall organization;GO:0009252//peptidoglycan biosynthetic process;GO:0008360//regulation of cell shape;GO:0007049//cell cycle;GO:0051301//cell division;GO:0071555//ce…	WP_010998454.1/8.0e-205/1
PCC7120DELTA_RS00860	all7675	567	2.13527	1.05351	-1.01921	Down	0.078387	0.0193407	known_mRNA	PCC7120DELTA_RS00860	-	GO:0016021//integral component of membrane	-	-	WP_010994003.1/5.9e-103/1
PCC7120DELTA_RS26870	alr5059	1107	3639.89	3420.2	-0.0898118	Down	0.245139	0.0872564	known_mRNA	PCC7120DELTA_RS26870	K01802|1|2.2e-205|719.9|ana:alr5059|peptidylprolyl isomerase [EC:5.2.1.8]	-	GO:0003755//peptidyl-prolyl cis-trans isomerase activity;GO:0003755//peptidyl-prolyl cis-trans isomerase activity	-	WP_010999185.1/2.3e-204/1
PCC7120DELTA_RS08785	all1391	435	1.84951	2.34262	0.340979	Up	0.712703	0.464033	known_mRNA	PCC7120DELTA_RS08785	-	GO:0016021//integral component of membrane;GO:0016021//integral component of membrane	-	-	WP_010995563.1/3.4e-74/1
PCC7120DELTA_RS01805	asr9007	267	0.395388	0.323677	-0.288717	Down	0.5666	0.300194	known_mRNA	PCC7120DELTA_RS01805	-	-	-	-	WP_010994154.1/3.0e-41/1
PCC7120DELTA_RS12110	alr2060	474	788.457	675.412	-0.223266	Down	0.023502	0.00460199	known_mRNA	PCC7120DELTA_RS12110	-	-	-	-	BAB73759.1/3.6e-82/1
PCC7120DELTA_RS17305	all3110	810	35.1692	36.7615	0.0638831	Up	0.925455	0.813067	known_mRNA	PCC7120DELTA_RS17305	-	-	-	-	WP_010997261.1/8.0e-146/1
PCC7120DELTA_RS27525	all5195	1263	41.7183	45.3374	0.120022	Up	0.823782	0.628531	known_mRNA	PCC7120DELTA_RS27525	K16703|1|1.6e-34|152.5|sgl:SG0981|colanic acid/amylovoran biosynthesis glycosyltransferase [EC:2.4.-.-]	-	GO:0016740//transferase activity	-	WP_044522546.1/1.2e-236/1
PCC7120DELTA_RS25885	all4855	381	23.6839	25.349	0.0980173	Up	0.896413	0.760126	known_mRNA	PCC7120DELTA_RS25885	K18831|1|2.5e-63|246.5|ana:all4855|HTH-type transcriptional regulator / antitoxin HigA	-	GO:0003677//DNA binding;GO:0043565//sequence-specific DNA binding;GO:0003677//DNA binding	-	WP_010998983.1/2.6e-62/1
PCC7120DELTA_RS04350	alr0483	1362	1541.21	1557.69	0.0153419	Up	0.92242	0.807619	known_mRNA	PCC7120DELTA_RS04350	K03977|1|3.1e-241|839.3|nop:Nos7524_3460|GTPase	-	GO:0005525//GTP binding;GO:0005525//GTP binding	GO:0042254//ribosome biogenesis;GO:0042254//ribosome biogenesis	Q3M929.1/2.2e-257/1
PCC7120DELTA_RS13750	alr2385	357	536.858	514.919	-0.0601958	Down	0.765234	0.536997	known_mRNA	PCC7120DELTA_RS13750	K13628|1|3.4e-62|242.7|ana:alr2385|iron-sulfur cluster assembly protein	-	GO:0051536//iron-sulfur cluster binding;GO:0005198//structural molecule activity;GO:0051536//iron-sulfur cluster binding;GO:0005198//structural molecule activity;GO:0051536//iron-sulfur cluster binding;GO:0005198//structural molecule activity	GO:0097428//protein maturation by iron-sulfur cluster transfer;GO:0097428//protein maturation by iron-sulfur cluster transfer;GO:0097428//protein maturation by iron-sulfur cluster transfer	WP_010996541.1/3.5e-61/1
PCC7120DELTA_RS28030	alr5297	363	1021.81	1175.09	0.20164	Up	0.0456425	0.0100842	known_mRNA	PCC7120DELTA_RS28030	K02884|1|1.2e-59|234.2|ana:alr5297|large subunit ribosomal protein L19	GO:0005840//ribosome	GO:0003735//structural constituent of ribosome	GO:0006412//translation	WP_044522592.1/1.3e-58/1
PCC7120DELTA_RS16830	all3014	363	20.5999	18.3653	-0.165651	Down	0.825763	0.632285	known_mRNA	PCC7120DELTA_RS16830	K00681|1|4.0e-18|96.3|amd:AMED_0106|gamma-glutamyltranspeptidase / glutathione hydrolase [EC:2.3.2.2 3.4.19.13];K21264|5|7.8e-06|55.5|eclo:ENC_44180|glutathione S-transferase fosA2 [EC:2.5.1.18]	-	GO:0051213//dioxygenase activity	-	WP_010997165.1/7.6e-64/1
PCC7120DELTA_RS29815	all7288	831	15.1042	19.013	0.332034	Up	0.621717	0.356368	known_mRNA	PCC7120DELTA_RS29815	-	-	-	-	WP_044523656.1/1.1e-153/1
PCC7120DELTA_RS02785	alr0165	2466	526.188	575.58	0.129438	Up	0.336761	0.133783	known_mRNA	PCC7120DELTA_RS02785	K03657|1|0.0e+00|1622.4|ana:alr0165|DNA helicase II / ATP-dependent DNA helicase PcrA [EC:3.6.4.12]	-	GO:0005524//ATP binding;GO:0004003//ATP-dependent DNA helicase activity;GO:0003677//DNA binding;GO:0005524//ATP binding;GO:0004003//ATP-dependent DNA helicase activity;GO:0003677//DNA binding;GO:0005524//ATP binding;GO:0004003//ATP-dependent DNA helicase activity;GO:0003677//DNA binding	-	WP_010994342.1/0.0e+00/1
PCC7120DELTA_RS23125	all4286	1167	186.372	215.862	0.211925	Up	0.279895	0.1038	known_mRNA	PCC7120DELTA_RS23125	K09458|1|2.2e-219|766.5|ana:all4286|3-oxoacyl-[acyl-carrier-protein] synthase II [EC:2.3.1.179]	-	GO:0016747//transferase activity, transferring acyl groups other than amino-acyl groups;GO:0016747//transferase activity, transferring acyl groups other than amino-acyl groups	GO:0008152//metabolic process;GO:0008152//metabolic process	WP_010998424.1/2.3e-218/1
PCC7120DELTA_RS22875	all4231	819	14.3515	17.7606	0.30748	Up	0.665071	0.405058	known_mRNA	PCC7120DELTA_RS22875	K09933|1|2.0e-155|553.5|ana:all4231|MtfA peptidase	GO:0016021//integral component of membrane	GO:0008237//metallopeptidase activity	-	WP_010998369.1/2.1e-154/1
PCC7120DELTA_RS22840	alr4224	327	9.82976	12.7967	0.380545	Up	0.62345	0.358301	known_mRNA	PCC7120DELTA_RS22840	-	GO:0016021//integral component of membrane;GO:0016021//integral component of membrane	-	-	WP_010998362.1/4.2e-53/1
PCC7120DELTA_RS11665	alr1976	366	6.34889	5.95953	-0.0913059	Down	0.939288	0.84283	known_mRNA	PCC7120DELTA_RS11665	-	-	GO:0043565//sequence-specific DNA binding;GO:0043565//sequence-specific DNA binding	-	WP_010996138.1/6.7e-60/1
PCC7120DELTA_RS27540	alr5198	1182	32.0285	35.4636	0.146983	Up	0.802488	0.593734	known_mRNA	PCC7120DELTA_RS27540	-	-	GO:0016758//transferase activity, transferring hexosyl groups	-	WP_010999322.1/4.1e-223/1
PCC7120DELTA_RS19710	alr3596	579	371.683	348.396	-0.0933467	Down	0.63113	0.366838	known_mRNA	PCC7120DELTA_RS19710	-	GO:0016021//integral component of membrane;GO:0016021//integral component of membrane	-	-	WP_010997745.1/1.5e-101/1
PCC7120DELTA_RS26295	alr4939	441	630.915	583.695	-0.112231	Down	0.484118	0.231879	known_mRNA	PCC7120DELTA_RS26295	-	-	-	-	WP_010999065.1/3.5e-79/1
PCC7120DELTA_RS11105	all1863	864	1053.33	806.48	-0.38524	Down	6.10964e-07	4.93274e-08	known_mRNA	PCC7120DELTA_RS11105	K03417|1|2.3e-157|560.1|ana:all1863|methylisocitrate lyase [EC:4.1.3.30];K20454|4|3.3e-71|273.9|dor:Desor_0458|2,3-dimethylmalate lyase [EC:4.1.3.32]	-	GO:0003824//catalytic activity;GO:0003824//catalytic activity;GO:0003824//catalytic activity	-	WP_010996027.1/2.4e-156/1
PCC7120DELTA_RS00885	all7680	399	1.23318	1.10771	-0.154796	Down	0.86866	0.710826	known_mRNA	PCC7120DELTA_RS00885	-	-	-	-	WP_010994008.1/3.3e-68/1
PCC7120DELTA_RS08950	all1425	1287	3.10047	2.88364	-0.104596	Down	0.932606	0.828098	known_mRNA	PCC7120DELTA_RS08950	K01897|1|1.7e-31|142.5|pih:UB51_18945|long-chain acyl-CoA synthetase [EC:6.2.1.3]	-	GO:0016491//oxidoreductase activity;GO:0016491//oxidoreductase activity;GO:0016491//oxidoreductase activity	-	WP_010995597.1/1.1e-250/1
PCC7120DELTA_RS10180	alr1677	843	17.7564	20.0787	0.177329	Up	0.809359	0.60546	known_mRNA	PCC7120DELTA_RS10180	K12600|1|1.6e-41|175.3|cyh:Cyan8802_1328|superkiller protein 3	-	-	-	WP_010995846.1/2.6e-155/1
PCC7120DELTA_RS21250	alr3910	690	68.8078	69.78	0.0202397	Up	0.968628	0.921323	known_mRNA	PCC7120DELTA_RS21250	-	GO:0016021//integral component of membrane	-	-	BAB75609.1/2.4e-127/1
PCC7120DELTA_RS27550	alr5200	753	4.86532	5.56771	0.194549	Up	0.852669	0.682502	known_mRNA	PCC7120DELTA_RS27550	K22305|1|1.9e-54|218.0|cmp:Cha6605_2476|phosphoserine phosphatase [EC:3.1.3.3]	-	GO:0003824//catalytic activity	GO:0008152//metabolic process	WP_049942516.1/1.0e-139/1
PCC7120DELTA_RS23370	all4338	2079	26158.2	23147.6	-0.176402	Down	0.0111473	0.00194752	known_mRNA	PCC7120DELTA_RS23370	K02355|1|0.0e+00|1332.8|ava:Ava_1288|elongation factor G	GO:0005737//cytoplasm;GO:0005737//cytoplasm	GO:0005525//GTP binding;GO:0003924//GTPase activity;GO:0003746//translation elongation factor activity;GO:0005525//GTP binding;GO:0003924//GTPase activity;GO:0003746//translation elongation factor activity	-	Q3MDM4.1/0.0e+00/1
PCC7120DELTA_RS04700	alr0554	393	16.2808	22.2651	0.451611	Up	0.426664	0.188962	known_mRNA	PCC7120DELTA_RS04700	-	GO:0016021//integral component of membrane;GO:0016021//integral component of membrane	-	-	WP_010994730.1/4.1e-63/1
PCC7120DELTA_RS31390		1455	66.9558	53.5842	-0.321401	Down	0.357261	0.146082	known_mRNA	PCC7120DELTA_RS31390	K20276|1|1.4e-42|179.5|fmr:Fuma_04498|large repetitive protein	-	-	-	BAY72890.1/1.0e-268/1
PCC7120DELTA_RS17590		300	677.56	917.045	0.436644	Up	2.89668e-06	2.55703e-07	known_mRNA	PCC7120DELTA_RS17590	K19032|1|8.6e-51|204.5|ava:Ava_3866|30S ribosomal protein 3	GO:0005840//ribosome;GO:0005840//ribosome;GO:0005840//ribosome;GO:0005840//ribosome	GO:0003735//structural constituent of ribosome;GO:0003735//structural constituent of ribosome;GO:0003735//structural constituent of ribosome;GO:0003735//structural constituent of ribosome	GO:0006412//translation;GO:0006412//translation;GO:0006412//translation;GO:0006412//translation	WP_044521654.1/3.0e-50/1
PCC7120DELTA_RS24305	alr4533	1509	1146.62	1013.59	-0.177902	Down	0.0453093	0.010003	known_mRNA	PCC7120DELTA_RS24305	K08218|1|2.1e-283|979.5|ana:alr4533|MFS transporter, PAT family, beta-lactamase induction signal transducer AmpG	GO:0016021//integral component of membrane;GO:0016021//integral component of membrane;GO:0016021//integral component of membrane	GO:0008521//acetyl-CoA transmembrane transporter activity;GO:0008521//acetyl-CoA transmembrane transporter activity;GO:0008521//acetyl-CoA transmembrane transporter activity;GO:0016301//kinase activity	GO:0055085//transmembrane transport	WP_010998666.1/2.2e-282/1
PCC7120DELTA_RS30095	all7348	1383	1537.74	1085.32	-0.502689	Down	3.12713e-14	1.34095e-15	known_mRNA	PCC7120DELTA_RS30095	K13071|1|1.0e-45|189.9|lep:Lepto7376_3660|pheophorbide a oxygenase [EC:1.14.15.17];K22895|2|2.4e-15|89.0|cyc:PCC7424_4257|renierapurpurin 18,18'-hydroxylase;K15060|3|5.4e-15|87.8|ssy:SLG_07770|5,5'-dehydrodivanillate O-demethylase	GO:0016021//integral component of membrane;GO:0016021//integral component of membrane	GO:0051537//2 iron, 2 sulfur cluster binding;GO:0010277//chlorophyllide a oxygenase [overall] activity;GO:0018620;GO:0051537//2 iron, 2 sulfur cluster binding;GO:0010277//chlorophyllide a oxygenase [overall] activity	-	WP_010999897.1/3.0e-278/1
PCC7120DELTA_RS10745	alr1792	693	92.1535	95.5622	0.052402	Up	0.90043	0.769211	known_mRNA	PCC7120DELTA_RS10745	K10804|1|1.1e-08|65.9|pef:A7E78_09495|acyl-CoA thioesterase I [EC:3.1.2.- 3.1.1.5]	-	-	-	BAB73491.1/1.7e-133/1
PCC7120DELTA_RS12510	all2134	1113	154.29	86.1849	-0.840139	Down	7.39609e-06	6.86338e-07	known_mRNA	PCC7120DELTA_RS12510	K07086|1|1.8e-202|710.3|ana:all2134|uncharacterized protein	GO:0016021//integral component of membrane;GO:0016021//integral component of membrane;GO:0016021//integral component of membrane	-	-	WP_010996292.1/1.8e-201/1
PCC7120DELTA_RS01400		216	0.148428	0.160879	0.116215	Up	0.765234	0.54113	known_mRNA	PCC7120DELTA_RS01400	-	-	-	-	WP_010999508.1/1.4e-33/1
PCC7120DELTA_RS28655	alr7052	510	103.001	91.1705	-0.176013	Down	0.578063	0.314788	known_mRNA	PCC7120DELTA_RS28655	K03790|1|2.8e-25|120.6|mic:Mic7113_4346|[ribosomal protein S5]-alanine N-acetyltransferase [EC:2.3.1.267]	-	GO:0008080//N-acetyltransferase activity;GO:0008080//N-acetyltransferase activity	-	WP_010999612.1/3.5e-91/1
PCC7120DELTA_RS00270	alr7555	999	1.36931	0.798747	-0.777638	Down	0.174442	0.054643	known_mRNA	PCC7120DELTA_RS00270	K06919|1|2.5e-06|58.5|pstu:UIB01_15680|putative DNA primase/helicase;K07505|3|9.6e-06|56.6|sga:GALLO_0442|regulatory protein RepA	-	GO:0016817//hydrolase activity, acting on acid anhydrides	-	WP_010993883.1/3.6e-196/1
PCC7120DELTA_RS21015	all3862	1587	2512.32	2478.29	-0.0196772	Down	0.886888	0.742193	known_mRNA	PCC7120DELTA_RS21015	K03665|1|1.6e-289|1000.0|ava:Ava_1834|GTPase	GO:0005737//cytoplasm	GO:0005525//GTP binding;GO:0003924//GTPase activity	-	ABA21456.1/1.7e-288/1
PCC7120DELTA_RS19800	all3615	1866	44.9417	47.7542	0.087573	Up	0.878815	0.726814	known_mRNA	PCC7120DELTA_RS19800	K01153|1|1.1e-50|206.8|riv:Riv7116_2440|type I restriction enzyme, R subunit [EC:3.1.21.3];K11077|2|2.5e-31|142.5|thas:C6Y53_11180|mannopine transport system substrate-binding protein	-	-	-	WP_010997762.1/0.0e+00/1
PCC7120DELTA_RS24290	alr4530	1161	100.576	91.2872	-0.139803	Down	0.708041	0.458208	known_mRNA	PCC7120DELTA_RS24290	-	-	-	-	BAB76229.1/8.0e-224/1
PCC7120DELTA_RS03515		1211	566.173	618.49	0.127507	Up	0.32812	0.128934	known_mRNA	PCC7120DELTA_RS03515	K07496|1|3.1e-176|623.2|ana:all4465|putative transposase	-	-	-	WP_010998598.1/3.2e-175/1
PCC7120DELTA_RS21830	all4023	1014	727.986	817.87	0.16796	Up	0.152729	0.0459978	known_mRNA	PCC7120DELTA_RS21830	K00426|1|1.5e-160|570.9|oni:Osc7112_1946|cytochrome bd ubiquinol oxidase subunit II [EC:7.1.1.7]	-	-	-	BAB75722.1/1.5e-189/1
PCC7120DELTA_RS27895	alr5271	567	12.3318	20.5935	0.739808	Up	0.158321	0.0481592	known_mRNA	PCC7120DELTA_RS27895	-	GO:0016021//integral component of membrane;GO:0016021//integral component of membrane;GO:0016021//integral component of membrane	-	-	WP_010999395.1/1.4e-101/1
PCC7120DELTA_RS25115	all4698	786	128.536	119.098	-0.110026	Down	0.740038	0.501894	known_mRNA	PCC7120DELTA_RS25115	K05936|1|1.1e-142|511.1|ana:all4698|precorrin-4/cobalt-precorrin-4 C11-methyltransferase [EC:2.1.1.133 2.1.1.271]	-	GO:0046026//precorrin-4 C11-methyltransferase activity;GO:0046026//precorrin-4 C11-methyltransferase activity	GO:0009236//cobalamin biosynthetic process;GO:0055114//oxidation-reduction process;GO:0009236//cobalamin biosynthetic process;GO:0055114//oxidation-reduction process	WP_010998829.1/1.2e-141/1
PCC7120DELTA_RS00935	all8003	411	16.0059	18.7033	0.224687	Up	0.765234	0.538806	known_mRNA	PCC7120DELTA_RS00935	-	-	-	-	WP_010994061.1/1.2e-70/1
PCC7120DELTA_RS20505	alr3757	1992	24.3242	23.959	-0.0218269	Down	0.977317	0.945851	known_mRNA	PCC7120DELTA_RS20505	K00694|1|0.0e+00|1344.3|ana:alr3757|cellulose synthase (UDP-forming) [EC:2.4.1.12]	GO:0016021//integral component of membrane;GO:0016021//integral component of membrane	GO:0016760//cellulose synthase (UDP-forming) activity;GO:0016760//cellulose synthase (UDP-forming) activity	GO:0030244//cellulose biosynthetic process;GO:0030244//cellulose biosynthetic process	BAB75456.1/0.0e+00/1
PCC7120DELTA_RS21225	alr3905	534	69.5954	82.9062	0.252489	Up	0.460142	0.213885	known_mRNA	PCC7120DELTA_RS21225	K21147|1|1.8e-11|74.7|fri:FraEuI1c_0753|sulfur-carrier protein adenylyltransferase/sulfurtransferase [EC:2.7.7.80 2.7.7.- 2.8.1.11 2.8.1.-]	GO:0016021//integral component of membrane;GO:0016021//integral component of membrane;GO:0016021//integral component of membrane	GO:0016740//transferase activity	-	WP_010998046.1/4.0e-93/1
PCC7120DELTA_RS06230	asl0873	204	30.178	38.6403	0.356608	Up	0.436791	0.195642	known_mRNA	PCC7120DELTA_RS06230	-	-	-	-	WP_010995047.1/1.3e-31/1
PCC7120DELTA_RS17530	alr3156	687	50.1053	46.3734	-0.111665	Down	0.840419	0.654076	known_mRNA	PCC7120DELTA_RS17530	K02479|1|4.7e-121|439.1|ana:alr3156|two-component system, NarL family, response regulator	GO:0005622//intracellular;GO:0005622//intracellular	GO:0003677//DNA binding;GO:0003677//DNA binding	GO:0000160//phosphorelay signal transduction system;GO:0006355//regulation of transcription, DNA-templated;GO:0006351//transcription, DNA-templated;GO:0000160//phosphorelay signal transduction system;GO:0006355//regulation of transcription, DNA-templated;GO:0006351//transcription, DNA-templated	WP_010997307.1/4.9e-120/1
PCC7120DELTA_RS14840	all2608	1002	50.8743	59.1443	0.2173	Up	0.625828	0.361862	known_mRNA	PCC7120DELTA_RS14840	-	-	-	-	WP_010996764.1/2.6e-199/1
PCC7120DELTA_RS03005	asl0206	183	8.76601	4.89039	-0.84197	Down	0.196009	0.064384	known_mRNA	PCC7120DELTA_RS03005	-	GO:0016021//integral component of membrane;GO:0016021//integral component of membrane	-	-	WP_010994383.1/6.6e-24/1
PCC7120DELTA_RS28760	alr7077	468	265.771	236.809	-0.166456	Down	0.370424	0.15332	known_mRNA	PCC7120DELTA_RS28760	-	-	-	-	WP_010999637.1/8.0e-90/1
PCC7120DELTA_RS04905	alr0598	696	378.663	382.381	0.0140979	Up	0.958027	0.89127	known_mRNA	PCC7120DELTA_RS04905	K17624|1|5.5e-16|90.1|paef:R50345_08715|endo-alpha-N-acetylgalactosaminidase [EC:3.2.1.97];K01181|2|6.7e-14|83.2|glp:Glo7428_4545|endo-1,4-beta-xylanase [EC:3.2.1.8];K07004|3|6.7e-14|83.2|pbv:AR543_14255|uncharacterized protein;K17836|4|5.6e-13|80.1|pste:PSTEL_26475|beta-lactamase class A [EC:3.5.2.6];K06113|5|2.8e-12|77.8|pdh:B9T62_02210|arabinan endo-1,5-alpha-L-arabinosidase [EC:3.2.1.99]	-	-	-	WP_010994774.1/3.9e-125/1
PCC7120DELTA_RS09425	alr1526	330	12407.6	11066.8	-0.164984	Down	0.0104006	0.00179441	known_mRNA	PCC7120DELTA_RS09425	K01602|1|1.8e-57|226.9|ana:alr1526|ribulose-bisphosphate carboxylase small chain [EC:4.1.1.39]	-	GO:0004497//monooxygenase activity;GO:0016984//ribulose-bisphosphate carboxylase activity;GO:0016984//ribulose-bisphosphate carboxylase activity	GO:0019253//reductive pentose-phosphate cycle	WP_010995695.1/1.8e-56/1
PCC7120DELTA_RS24615	alr4595	894	72.1322	76.7289	0.0891257	Up	0.83649	0.649866	known_mRNA	PCC7120DELTA_RS24615	-	GO:0016021//integral component of membrane;GO:0016021//integral component of membrane	-	-	WP_010998726.1/8.8e-170/1
PCC7120DELTA_RS22020	alr4062	1809	1678.17	2760.03	0.717794	Up	1.02051e-26	2.2735e-28	known_mRNA	PCC7120DELTA_RS22020	-	GO:0016021//integral component of membrane	GO:0008488//gamma-glutamyl carboxylase activity	GO:0017187//peptidyl-glutamic acid carboxylation	WP_044522078.1/0.0e+00/1
PCC7120DELTA_RS30945		615	36.6727	61.8566	0.75422	Up	0.00985713	0.00169074	known_mRNA	PCC7120DELTA_RS30945	K12243|1|3.9e-26|123.6|pfl:PFL_3497|AraC family transcriptional regulator, transcriptional activator of the genes for pyochelin and ferripyochelin receptors	-	GO:0043565//sequence-specific DNA binding;GO:0003700//DNA binding transcription factor activity;GO:0043565//sequence-specific DNA binding;GO:0003700//DNA binding transcription factor activity	GO:0006351//transcription, DNA-templated;GO:0006351//transcription, DNA-templated	WP_084789134.1/1.8e-110/1
PCC7120DELTA_RS09020	all1440	1539	29.3827	7.08688	-2.05175	Down	9.08897e-07	7.49041e-08	known_mRNA	PCC7120DELTA_RS09020	K02591|1|1.1e-274|950.7|calh:IJ00_24980|nitrogenase molybdenum-iron protein beta chain [EC:1.18.6.1]	GO:0016612//molybdenum-iron nitrogenase complex;GO:0016612//molybdenum-iron nitrogenase complex;GO:0016612//molybdenum-iron nitrogenase complex	GO:0005524//ATP binding;GO:0018697;GO:0051536//iron-sulfur cluster binding;GO:0046872//metal ion binding;GO:0016163//nitrogenase activity;GO:0016163//nitrogenase activity;GO:0016163//nitrogenase activity	GO:0009399//nitrogen fixation;GO:0009399//nitrogen fixation;GO:0009399//nitrogen fixation	WP_010995612.1/7.2e-305/1
PCC7120DELTA_RS23130		786	3166.7	2828.37	-0.163009	Down	0.0252682	0.00498592	known_mRNA	PCC7120DELTA_RS23130	K03768|1|1.6e-136|490.7|ava:Ava_1240|peptidyl-prolyl cis-trans isomerase B (cyclophilin B) [EC:5.2.1.8]	-	GO:0003755//peptidyl-prolyl cis-trans isomerase activity	-	WP_044522147.1/4.0e-142/1
PCC7120DELTA_RS28205	alr5332	513	2.06145	1.94802	-0.0816541	Down	0.946886	0.86146	known_mRNA	PCC7120DELTA_RS28205	-	-	-	-	WP_010999456.1/1.8e-95/1
PCC7120DELTA_RS10880	alr1821	582	157.501	136.775	-0.203562	Down	0.407686	0.176869	known_mRNA	PCC7120DELTA_RS10880	-	-	-	-	WP_010995989.1/1.8e-107/1
PCC7120DELTA_RS16555	asr2959	333	4.91234	4.4974	-0.127321	Down	0.9131	0.790436	known_mRNA	PCC7120DELTA_RS16555	-	-	-	-	WP_044521565.1/1.1e-56/1
PCC7120DELTA_RS20795	alr3816	714	1000.28	2007.68	1.00513	Up	2.18832e-34	3.81214e-36	known_mRNA	PCC7120DELTA_RS20795	-	-	-	-	BAB75515.1/3.8e-123/1
PCC7120DELTA_RS23960	all4461	807	685.376	694.274	0.0186079	Up	0.932034	0.82651	known_mRNA	PCC7120DELTA_RS23960	K01092|1|1.5e-155|553.9|ana:all4461|myo-inositol-1(or 4)-monophosphatase [EC:3.1.3.25]	-	GO:0008934//inositol monophosphate 1-phosphatase activity;GO:0052832//inositol monophosphate 3-phosphatase activity;GO:0052833//inositol monophosphate 4-phosphatase activity;GO:0046872//metal ion binding;GO:0008934//inositol monophosphate 1-phosphatase activity;GO:0052832//inositol monophosphate 3-phosphatase activity;GO:0052833//inositol monophosphate 4-phosphatase activity;GO:0046872//metal ion…	GO:0046855//inositol phosphate dephosphorylation;GO:0046854//phosphatidylinositol phosphorylation;GO:0046855//inositol phosphate dephosphorylation;GO:0046854//phosphatidylinositol phosphorylation;GO:0046855//inositol phosphate dephosphorylation;GO:0046854//phosphatidylinositol phosphorylation	WP_010998594.1/1.6e-154/1
PCC7120DELTA_RS22565	alr4168	1272	364.788	602.939	0.724952	Up	6.77547e-11	3.5977e-12	known_mRNA	PCC7120DELTA_RS22565	K03208|1|6.5e-217|758.4|nop:Nos7524_4989|colanic acid biosynthesis glycosyl transferase WcaI	-	GO:0016740//transferase activity;GO:0016740//transferase activity	-	WP_010998307.1/9.3e-242/1
PCC7120DELTA_RS13175	alr2264	1632	43.7133	51.3895	0.233402	Up	0.607768	0.343866	known_mRNA	PCC7120DELTA_RS13175	K11105|1|1.6e-18|99.8|clx:CLAN_0909|cell volume regulation protein A	GO:0016021//integral component of membrane	GO:0015299//solute:proton antiporter activity	GO:0006950//response to stress	ABA19715.1/3.3e-284/1
PCC7120DELTA_RS17510	asl3152	213	3.2868	2.75271	-0.255833	Down	0.803312	0.59542	known_mRNA	PCC7120DELTA_RS17510	-	GO:0016021//integral component of membrane;GO:0005886//plasma membrane	GO:0008556//potassium-transporting ATPase activity	GO:0043462//regulation of ATPase activity	WP_010997303.1/8.5e-31/1
PCC7120DELTA_RS20025	alr3659	1770	99.6451	132.573	0.41192	Up	0.0643387	0.0152279	known_mRNA	PCC7120DELTA_RS20025	K01406|1|9.9e-46|190.3|pgz:C2E15_09040|serralysin [EC:3.4.24.40]	-	GO:0005509//calcium ion binding;GO:0005509//calcium ion binding	-	WP_010997803.1/0.0e+00/1
PCC7120DELTA_RS10545	all1750	1062	1801.77	1590.7	-0.17975	Down	0.0189218	0.00358152	known_mRNA	PCC7120DELTA_RS10545	K12132|1|1.7e-21|109.0|plm:Plim_3456|eukaryotic-like serine/threonine-protein kinase [EC:2.7.11.1]	-	-	-	WP_010995918.1/3.1e-206/1
PCC7120DELTA_RS06525	alr0933	693	13.3537	14.0609	0.0744544	Up	0.940198	0.844696	known_mRNA	PCC7120DELTA_RS06525	-	-	GO:0003677//DNA binding;GO:0009036//Type II site-specific deoxyribonuclease activity	GO:0009307//DNA restriction-modification system	WP_010995107.1/6.4e-128/1
PCC7120DELTA_RS24940	all4663	396	614.05	507.858	-0.273933	Down	0.0617009	0.0144899	known_mRNA	PCC7120DELTA_RS24940	-	GO:0016021//integral component of membrane	-	-	WP_010998794.1/4.4e-65/1
PCC7120DELTA_RS28915	all7108	336	9.02312	5.91137	-0.610134	Down	0.401162	0.172359	known_mRNA	PCC7120DELTA_RS28915	-	-	-	-	WP_010999667.1/5.4e-56/1
PCC7120DELTA_RS19420	alr3539	843	171.262	164.249	-0.06032	Down	0.845719	0.6637	known_mRNA	PCC7120DELTA_RS19420	-	-	-	-	WP_010997689.1/2.0e-152/1
PCC7120DELTA_RS17770	alr3204	381	83.9797	98.23	0.226123	Up	0.494395	0.239661	known_mRNA	PCC7120DELTA_RS17770	-	GO:0016021//integral component of membrane;GO:0016021//integral component of membrane;GO:0016021//integral component of membrane	-	-	WP_010997355.1/2.4e-60/1
PCC7120DELTA_RS12160	all2069	378	26.3278	23.5793	-0.159066	Down	0.821581	0.624099	known_mRNA	PCC7120DELTA_RS12160	-	GO:0016021//integral component of membrane;GO:0016021//integral component of membrane;GO:0016021//integral component of membrane	-	-	WP_010996227.1/3.9e-63/1
PCC7120DELTA_RS25165	all4708	636	35.9759	38.7775	0.108189	Up	0.86537	0.70375	known_mRNA	PCC7120DELTA_RS25165	K00943|1|2.7e-115|419.9|ana:all4708|dTMP kinase [EC:2.7.4.9]	-	GO:0005524//ATP binding;GO:0004798//thymidylate kinase activity;GO:0005524//ATP binding;GO:0004798//thymidylate kinase activity	GO:0006233//dTDP biosynthetic process;GO:0006233//dTDP biosynthetic process;GO:0006235//dTTP biosynthetic process	WP_010998839.1/2.8e-114/1
PCC7120DELTA_RS15530		666	299.405	404.764	0.434982	Up	0.000284234	3.41843e-05	known_mRNA	PCC7120DELTA_RS15530	-	-	-	-	WP_044521477.1/4.4e-126/1
PCC7120DELTA_RS06895	all1007	1428	134.533	146.205	0.120028	Up	0.679313	0.421129	known_mRNA	PCC7120DELTA_RS06895	-	GO:0016021//integral component of membrane	-	-	BAY71982.1/8.5e-276/1
PCC7120DELTA_RS04000	all0414	2208	35.5449	28.9563	-0.295767	Down	0.557884	0.291651	known_mRNA	PCC7120DELTA_RS04000	K13503|1|0.0e+00|1281.9|non:NOS3756_17860|anthranilate synthase [EC:4.1.3.27]	-	GO:0004049//anthranilate synthase activity;GO:0004049//anthranilate synthase activity	GO:0000162//tryptophan biosynthetic process;GO:0000162//tryptophan biosynthetic process	WP_010994590.1/0.0e+00/1
PCC7120DELTA_RS30055	asr7339	300	5.28164	5.00207	-0.0784624	Down	0.949723	0.867318	known_mRNA	PCC7120DELTA_RS30055	-	-	-	-	WP_010999894.1/7.8e-46/1
PCC7120DELTA_RS22325	alr4119	432	2860.4	2470.3	-0.211531	Down	0.000717655	9.30427e-05	known_mRNA	PCC7120DELTA_RS22325	K01885|1|1.2e-29|134.8|oni:Osc7112_6133|glutamyl-tRNA synthetase [EC:6.1.1.17];K01873|3|9.2e-22|108.6|mic:Mic7113_0122|valyl-tRNA synthetase [EC:6.1.1.9];K01870|4|9.2e-22|108.6|oac:Oscil6304_3927|isoleucyl-tRNA synthetase [EC:6.1.1.5];K01869|5|1.7e-20|104.4|cep:Cri9333_3247|leucyl-tRNA synthetase [EC:6.1.1.4]	GO:0016021//integral component of membrane;GO:0009579//thylakoid;GO:0016021//integral component of membrane;GO:0009579//thylakoid	-	-	BAB75818.1/3.7e-73/1
PCC7120DELTA_RS19375	all3530	1260	310.878	334.622	0.106182	Up	0.573857	0.30846	known_mRNA	PCC7120DELTA_RS19375	K03595|1|4.3e-11|74.7|kur:ASO14_215|GTPase	GO:0016021//integral component of membrane;GO:0016021//integral component of membrane	GO:0005525//GTP binding;GO:0005525//GTP binding	-	WP_010997680.1/2.0e-236/1
PCC7120DELTA_RS11050		189	1.9195	2.60012	0.437847	Up	0.621081	0.355571	known_mRNA	PCC7120DELTA_RS11050	-	-	-	-	WP_044521100.1/1.3e-25/1
PCC7120DELTA_RS28800	all7085	1125	438.776	578.246	0.398198	Up	5.79814e-05	6.11864e-06	known_mRNA	PCC7120DELTA_RS28800	K07496|1|3.6e-195|686.0|ava:Ava_C0022|putative transposase	-	-	-	WP_010999645.1/9.8e-219/1
PCC7120DELTA_RS10495		699	147.778	177.844	0.267175	Up	0.197612	0.0650101	known_mRNA	PCC7120DELTA_RS10495	-	-	-	-	WP_084789080.1/7.4e-132/1
PCC7120DELTA_RS24405	alr4553	708	178.271	180.635	0.0190121	Up	0.957582	0.889733	known_mRNA	PCC7120DELTA_RS24405	K03686|1|2.0e-130|470.3|ana:alr4553|molecular chaperone DnaJ	-	-	-	WP_010998685.1/2.0e-129/1
PCC7120DELTA_RS12585	all2148	2592	10.7348	13.4099	0.321009	Up	0.687218	0.429713	known_mRNA	PCC7120DELTA_RS12585	K02014|1|0.0e+00|1724.9|ana:all2148|iron complex outermembrane recepter protein	-	-	-	BAY67770.1/0.0e+00/1
PCC7120DELTA_RS10170	alr1674	2244	177.158	232.013	0.389171	Up	0.0169661	0.00314875	known_mRNA	PCC7120DELTA_RS10170	-	-	-	-	WP_010995843.1/0.0e+00/1
PCC7120DELTA_RS26805	all5044	1146	296.583	273.324	-0.117825	Down	0.552643	0.28691	known_mRNA	PCC7120DELTA_RS26805	K11072|1|1.4e-215|753.8|ana:all5044|spermidine/putrescine transport system ATP-binding protein [EC:3.6.3.31]	GO:0043190//ATP-binding cassette (ABC) transporter complex;GO:0043190//ATP-binding cassette (ABC) transporter complex;GO:0043190//ATP-binding cassette (ABC) transporter complex	GO:0005524//ATP binding;GO:0015594//putrescine-importing ATPase activity;GO:0015595//spermidine-importing ATPase activity;GO:0005524//ATP binding;GO:0015594//putrescine-importing ATPase activity;GO:0015595//spermidine-importing ATPase activity;GO:0005524//ATP binding;GO:0015594//putrescine-importing ATPase activity;GO:0015595//spermidine-importing ATPase activity	-	WP_010999170.1/1.5e-214/1
PCC7120DELTA_RS12225	alr2082	963	271.593	268.426	-0.0169221	Down	0.954479	0.880615	known_mRNA	PCC7120DELTA_RS12225	K02227|1|4.2e-160|569.3|non:NOS3756_25780|adenosylcobinamide-phosphate synthase [EC:6.3.1.10]	GO:0016021//integral component of membrane;GO:0005886//plasma membrane;GO:0016021//integral component of membrane;GO:0005886//plasma membrane;GO:0016021//integral component of membrane;GO:0005886//plasma membrane	GO:0015420//cobalamin-transporting ATPase activity;GO:0048472//threonine-phosphate decarboxylase activity;GO:0015420//cobalamin-transporting ATPase activity;GO:0048472//threonine-phosphate decarboxylase activity;GO:0015420//cobalamin-transporting ATPase activity;GO:0048472//threonine-phosphate decarboxylase activity	GO:0009236//cobalamin biosynthetic process;GO:0009236//cobalamin biosynthetic process;GO:0009236//cobalamin biosynthetic process	ABA22735.1/7.2e-178/1
PCC7120DELTA_RS06390	all0906	819	9.05031	7.95066	-0.186893	Down	0.849407	0.674379	known_mRNA	PCC7120DELTA_RS06390	K06442|1|5.6e-129|465.7|noe:CLI64_25475|23S rRNA (cytidine1920-2'-O)/16S rRNA (cytidine1409-2'-O)-methyltransferase [EC:2.1.1.226 2.1.1.227]	-	GO:0008168//methyltransferase activity;GO:0003723//RNA binding	-	WP_044522754.1/1.3e-151/1
PCC7120DELTA_RS16740	all2996	966	487.444	526.239	0.110482	Up	0.501303	0.244742	known_mRNA	PCC7120DELTA_RS16740	K18672|1|7.3e-43|179.9|pft:JBW_03826|diadenylate cyclase [EC:2.7.7.85]	GO:0016021//integral component of membrane;GO:0005622//intracellular;GO:0005886//plasma membrane;GO:0016021//integral component of membrane;GO:0005622//intracellular;GO:0005886//plasma membrane;GO:0016021//integral component of membrane;GO:0005622//intracellular;GO:0005886//plasma membrane	GO:0004016//adenylate cyclase activity;GO:0005524//ATP binding;GO:0016779//nucleotidyltransferase activity;GO:0004016//adenylate cyclase activity;GO:0005524//ATP binding;GO:0016779//nucleotidyltransferase activity;GO:0004016//adenylate cyclase activity;GO:0005524//ATP binding;GO:0016779//nucleotidyltransferase activity	GO:0019932//second-messenger-mediated signaling;GO:0019932//second-messenger-mediated signaling;GO:0019932//second-messenger-mediated signaling	WP_010997147.1/1.7e-171/1
PCC7120DELTA_RS27565	alr5203	1044	3.85894	3.72332	-0.0516166	Down	0.967063	0.914741	known_mRNA	PCC7120DELTA_RS27565	K20444|1|2.0e-14|85.5|hals:D7D81_04160|O-antigen biosynthesis protein [EC:2.4.1.-]	-	GO:0016740//transferase activity	-	WP_010999327.1/5.6e-200/1
PCC7120DELTA_RS06655		2881	67.7062	83.3109	0.299217	Up	0.336485	0.133523	known_mRNA	PCC7120DELTA_RS06655	K15352|1|6.4e-10|72.0|senj:CFSAN001992_19630|secreted effector protein PipB2	-	-	-	BAY71932.1/6.7e-288/1
PCC7120DELTA_RS00985	alr8016	1911	11.4603	11.1347	-0.041585	Down	0.968197	0.917922	known_mRNA	PCC7120DELTA_RS00985	K07485|1|0.0e+00|1251.1|ana:alr8016|transposase	-	-	-	WP_010994074.1/0.0e+00/1
PCC7120DELTA_RS16420	all2931	477	246.83	243.454	-0.0198677	Down	0.950981	0.87006	known_mRNA	PCC7120DELTA_RS16420	K08234|1|1.0e-74|284.6|non:NOS3756_04190|glyoxylase I family protein	-	GO:0051213//dioxygenase activity;GO:0004462//lactoylglutathione lyase activity;GO:0046872//metal ion binding;GO:0004462//lactoylglutathione lyase activity;GO:0046872//metal ion binding;GO:0004462//lactoylglutathione lyase activity;GO:0046872//metal ion binding	-	WP_010997082.1/1.2e-85/1
PCC7120DELTA_RS20755	alr3808	555	814.087	606.521	-0.424626	Down	6.28098e-05	6.73338e-06	known_mRNA	PCC7120DELTA_RS20755	K04047|1|5.4e-99|365.5|ana:alr3808|starvation-inducible DNA-binding protein	GO:0005623//cell;GO:0005623//cell;GO:0005623//cell	GO:0003677//DNA binding;GO:0008199//ferric iron binding;GO:0016722//oxidoreductase activity, oxidizing metal ions;GO:0008199//ferric iron binding;GO:0016722//oxidoreductase activity, oxidizing metal ions;GO:0008199//ferric iron binding;GO:0016722//oxidoreductase activity, oxidizing metal ions	GO:0006879//cellular iron ion homeostasis;GO:0006950//response to stress;GO:0006879//cellular iron ion homeostasis;GO:0006950//response to stress;GO:0006879//cellular iron ion homeostasis;GO:0006950//response to stress	WP_010997949.1/5.6e-98/1
PCC7120DELTA_RS18920	all3439	378	30.4549	30.9686	0.0241354	Up	0.972909	0.933237	known_mRNA	PCC7120DELTA_RS18920	-	-	GO:0004519//endonuclease activity	-	WP_010997589.1/1.5e-67/1
PCC7120DELTA_RS21845	all4026	2556	2635.34	2258.41	-0.222687	Down	0.264182	0.0962029	known_mRNA	PCC7120DELTA_RS21845	K02014|1|0.0e+00|1713.7|ana:all4026|iron complex outermembrane recepter protein	-	-	-	BAY69653.1/0.0e+00/1
PCC7120DELTA_RS18965	alr3448	957	284.619	280.072	-0.0232333	Down	0.93476	0.832819	known_mRNA	PCC7120DELTA_RS18965	K09833|1|4.2e-168|595.9|non:NOS3756_12030|homogentisate phytyltransferase / homogentisate geranylgeranyltransferase [EC:2.5.1.115 2.5.1.116]	GO:0016021//integral component of membrane;GO:0016021//integral component of membrane	GO:0016765//transferase activity, transferring alkyl or aryl (other than methyl) groups;GO:0016765//transferase activity, transferring alkyl or aryl (other than methyl) groups	-	WP_010997598.1/4.1e-181/1
PCC7120DELTA_RS30540		789	9.50255	8.73292	-0.12185	Down	0.903515	0.774874	known_mRNA	PCC7120DELTA_RS30540	K07492|1|1.7e-151|540.4|ana:alr7025|putative transposase	-	GO:0003677//DNA binding;GO:0004803//transposase activity	GO:0006313//transposition, DNA-mediated	WP_010999585.1/1.8e-150/1
PCC7120DELTA_RS00240	alr7549	741	20.9875	18.1387	-0.210459	Down	0.78073	0.559898	known_mRNA	PCC7120DELTA_RS00240	K01491|1|4.5e-77|293.1|noe:CLI64_29760|methylenetetrahydrofolate dehydrogenase (NADP+) / methenyltetrahydrofolate cyclohydrolase [EC:1.5.1.5 3.5.4.9]	-	GO:0016787//hydrolase activity;GO:0004488//methylenetetrahydrofolate dehydrogenase (NADP+) activity;GO:0016787//hydrolase activity;GO:0004488//methylenetetrahydrofolate dehydrogenase (NADP+) activity	-	WP_010993877.1/1.7e-131/1
PCC7120DELTA_RS08535	alr1341	540	1.71118	2.43779	0.510581	Up	0.526811	0.266982	known_mRNA	PCC7120DELTA_RS08535	-	-	-	-	WP_010995513.1/1.3e-104/1
PCC7120DELTA_RS30165	all7362	825	909.485	3197.8	1.81396	Up	1.81902e-179	4.57039e-182	known_mRNA	PCC7120DELTA_RS30165	K01173|1|3.4e-158|562.8|ana:all7362|endonuclease G, mitochondrial	GO:0042597//periplasmic space	GO:0004519//endonuclease activity;GO:0046872//metal ion binding;GO:0003676//nucleic acid binding;GO:0004519//endonuclease activity;GO:0046872//metal ion binding;GO:0003676//nucleic acid binding	-	WP_010999911.1/3.5e-157/1
PCC7120DELTA_RS04760	all0567	993	164.989	161.559	-0.0303126	Down	0.935112	0.833299	known_mRNA	PCC7120DELTA_RS04760	K08296|1|2.4e-09|68.6|msq:BKP64_13740|phosphohistidine phosphatase [EC:3.1.3.-]	-	-	-	WP_010994743.1/1.5e-186/1
PCC7120DELTA_RS25880	alr4854	576	61.5516	61.4267	-0.00293111	Down	0.993827	0.989166	known_mRNA	PCC7120DELTA_RS25880	-	-	-	-	WP_010998982.1/2.2e-105/1
PCC7120DELTA_RS22050	alr4068	729	323.892	333.688	0.0429863	Up	0.86422	0.699621	known_mRNA	PCC7120DELTA_RS22050	K06861|1|1.7e-132|477.2|ana:alr4068|lipopolysaccharide export system ATP-binding protein [EC:3.6.3.-]	GO:0043190//ATP-binding cassette (ABC) transporter complex;GO:0043190//ATP-binding cassette (ABC) transporter complex;GO:0043190//ATP-binding cassette (ABC) transporter complex	GO:0005524//ATP binding;GO:0016887//ATPase activity;GO:0005524//ATP binding;GO:0016887//ATPase activity;GO:0005524//ATP binding;GO:0016887//ATPase activity	GO:0055085//transmembrane transport;GO:0055085//transmembrane transport;GO:0055085//transmembrane transport	WP_010998208.1/1.7e-131/1
PCC7120DELTA_RS20040	alr3662	1635	26581.1	20909.1	-0.346268	Down	2.08459e-08	1.42465e-09	known_mRNA	PCC7120DELTA_RS20040	K04077|1|2.7e-284|982.6|nfl:COO91_02336|chaperonin GroEL	GO:0005737//cytoplasm;GO:0005737//cytoplasm;GO:0005737//cytoplasm;GO:0005737//cytoplasm;GO:0005737//cytoplasm	GO:0005524//ATP binding;GO:0005524//ATP binding;GO:0051082//unfolded protein binding;GO:0005524//ATP binding;GO:0051082//unfolded protein binding;GO:0005524//ATP binding;GO:0051082//unfolded protein binding;GO:0005524//ATP binding;GO:0051082//unfolded protein binding	GO:0042026//protein refolding;GO:0042026//protein refolding;GO:0042026//protein refolding;GO:0042026//protein refolding;GO:0042026//protein refolding	WP_010997806.1/2.2e-299/1
PCC7120DELTA_RS28725	alr7069	528	205.954	175.632	-0.229766	Down	0.231043	0.0802651	known_mRNA	PCC7120DELTA_RS28725	K17881|1|5.7e-42|176.0|abal:ABLAC_p200010|aminoglycoside 2''-adenylyltransferase [EC:2.7.7.46]	-	GO:0016779//nucleotidyltransferase activity;GO:0016779//nucleotidyltransferase activity;GO:0016740//transferase activity	-	BAY72738.1/2.3e-101/1
PCC7120DELTA_RS06905	all1009	378	96.1204	122.763	0.352959	Up	0.126201	0.0353871	known_mRNA	PCC7120DELTA_RS06905	-	-	-	-	WP_010995183.1/3.0e-63/1
PCC7120DELTA_RS29420	alr7210	1542	1198.69	761.929	-0.653732	Down	5.14066e-18	1.72216e-19	known_mRNA	PCC7120DELTA_RS29420	-	GO:0016021//integral component of membrane	-	-	WP_010999765.1/9.1e-292/1
PCC7120DELTA_RS25295	all4737	672	79.6861	89.7315	0.171285	Up	0.64711	0.383497	known_mRNA	PCC7120DELTA_RS25295	K07005|1|4.2e-122|442.6|ana:all4737|uncharacterized protein	-	GO:0048037//cofactor binding;GO:0048037//cofactor binding	-	WP_010998868.1/4.3e-121/1
PCC7120DELTA_RS17625	alr3175	795	769.103	917.718	0.254875	Up	0.00469766	0.000749894	known_mRNA	PCC7120DELTA_RS17625	-	-	-	-	WP_010997326.1/5.8e-149/1
PCC7120DELTA_RS11885	asr2016	294	232.868	166.465	-0.484295	Down	0.0017487	0.000249563	known_mRNA	PCC7120DELTA_RS11885	-	-	-	-	WP_010996177.1/4.3e-49/1
PCC7120DELTA_RS11450	asl1933	234	3.01242	2.66756	-0.175405	Down	0.871478	0.714573	known_mRNA	PCC7120DELTA_RS11450	-	-	-	-	WP_010996097.1/8.2e-35/1
PCC7120DELTA_RS06870	alr1002	483	90.0268	77.0596	-0.224379	Down	0.496122	0.240914	known_mRNA	PCC7120DELTA_RS06870	-	GO:0016021//integral component of membrane	-	-	BAB72959.1/1.0e-84/1
PCC7120DELTA_RS13590	alr2351	732	121.653	126.419	0.0554425	Up	0.885117	0.738296	known_mRNA	PCC7120DELTA_RS13590	K03630|1|7.8e-122|441.8|nos:Nos7107_0444|DNA repair protein RadC	-	GO:0003677//DNA binding;GO:0046872//metal ion binding;GO:0008237//metallopeptidase activity;GO:0003677//DNA binding;GO:0046872//metal ion binding;GO:0008237//metallopeptidase activity;GO:0003677//DNA binding;GO:0046872//metal ion binding;GO:0008237//metallopeptidase activity;GO:0003677//DNA binding;GO:0046872//metal ion binding;GO:0008237//metallopeptidase activity	GO:0006281//DNA repair;GO:0006281//DNA repair;GO:0006281//DNA repair;GO:0006281//DNA repair	Q3MGT8.1/4.5e-132/1
PCC7120DELTA_RS11120	all1866	333	110.882	85.0019	-0.383453	Down	0.112492	0.0304112	known_mRNA	PCC7120DELTA_RS11120	K03671|1|2.6e-56|223.0|ana:all1866|thioredoxin 1	GO:0005623//cell;GO:0005623//cell;GO:0005623//cell	GO:0015035//protein disulfide oxidoreductase activity;GO:0015035//protein disulfide oxidoreductase activity;GO:0015035//protein disulfide oxidoreductase activity	GO:0045454//cell redox homeostasis;GO:0006662//glycerol ether metabolic process;GO:0045454//cell redox homeostasis;GO:0006662//glycerol ether metabolic process;GO:0045454//cell redox homeostasis;GO:0006662//glycerol ether metabolic process	WP_010996030.1/2.7e-55/1
PCC7120DELTA_RS28020	all5295	1005	32.5341	32.2969	-0.0105557	Down	0.985757	0.970883	known_mRNA	PCC7120DELTA_RS28020	K00091|1|1.8e-185|653.7|ana:all5295|dihydroflavonol-4-reductase [EC:1.1.1.219]	-	GO:0003824//catalytic activity;GO:0050662//coenzyme binding;GO:0003824//catalytic activity;GO:0050662//coenzyme binding	-	WP_010999419.1/1.8e-184/1
PCC7120DELTA_RS25290	all4736	555	239.325	227.93	-0.0703788	Down	0.798486	0.587161	known_mRNA	PCC7120DELTA_RS25290	-	-	GO:0048037//cofactor binding;GO:0048037//cofactor binding	-	WP_010998867.1/1.8e-101/1
PCC7120DELTA_RS31400		351	13.188	10.0055	-0.398427	Down	0.585622	0.322043	known_mRNA	PCC7120DELTA_RS31400	-	-	-	-	BAY72888.1/1.2e-58/1
PCC7120DELTA_RS12500	alr2132	1179	20.889	35.0613	0.747133	Up	0.0588793	0.0136793	known_mRNA	PCC7120DELTA_RS12500	-	-	GO:0003677//DNA binding	-	WP_010996290.1/7.1e-220/1
PCC7120DELTA_RS21185	alr3897	825	92.9605	143.26	0.623944	Up	0.00170235	0.000241807	known_mRNA	PCC7120DELTA_RS21185	K10780|1|1.8e-135|487.3|non:NOS3756_03710|enoyl-[acyl-carrier protein] reductase III [EC:1.3.1.104];K00059|5|5.1e-37|160.2|cts:Ctha_2098|3-oxoacyl-[acyl-carrier protein] reductase [EC:1.1.1.100]	-	-	-	WP_010998038.1/1.3e-154/1
PCC7120DELTA_RS08245	alr1282	903	500.784	423.398	-0.242174	Down	0.0860012	0.0216228	known_mRNA	PCC7120DELTA_RS08245	K03644|1|5.9e-172|608.6|ana:alr1282|lipoyl synthase [EC:2.8.1.8]	GO:0005737//cytoplasm;GO:0005737//cytoplasm	GO:0051539//4 iron, 4 sulfur cluster binding;GO:0016992//lipoate synthase activity;GO:0046872//metal ion binding;GO:0051539//4 iron, 4 sulfur cluster binding;GO:0016992//lipoate synthase activity;GO:0046872//metal ion binding	GO:0009249//protein lipoylation	WP_010995454.1/6.1e-171/1
PCC7120DELTA_RS15685	alr2783	936	166.113	193.138	0.217468	Up	0.309073	0.118476	known_mRNA	PCC7120DELTA_RS15685	-	-	-	-	WP_010996934.1/1.4e-170/1
PCC7120DELTA_RS26155	alr4911	2073	62.1578	66.8911	0.10588	Up	0.816708	0.618208	known_mRNA	PCC7120DELTA_RS26155	K19171|1|0.0e+00|1203.7|noe:CLI64_12110|DNA sulfur modification protein DndD	GO:0008278//cohesin complex;GO:0008278//cohesin complex;GO:0008278//cohesin complex	GO:0003682//chromatin binding;GO:0046982//protein heterodimerization activity;GO:0003682//chromatin binding;GO:0046982//protein heterodimerization activity;GO:0003682//chromatin binding;GO:0046982//protein heterodimerization activity	-	WP_010999037.1/0.0e+00/1
PCC7120DELTA_RS03115	alr0228	804	5.95657	8.6081	0.531213	Up	0.492172	0.237595	known_mRNA	PCC7120DELTA_RS03115	K22310|1|1.6e-19|102.1|psf:PSE_0378|L-ornithine Nalpha-acyltransferase [EC:2.3.2.30]	-	-	-	WP_010994405.1/1.8e-153/1
PCC7120DELTA_RS25965	all4873	312	40.8466	42.2494	0.048713	Up	0.945398	0.858684	known_mRNA	PCC7120DELTA_RS25965	K03676|1|2.7e-55|219.5|ana:all4873|glutaredoxin 3	GO:0005737//cytoplasm;GO:0005737//cytoplasm	GO:0009055//electron transfer activity;GO:0015035//protein disulfide oxidoreductase activity;GO:0009055//electron transfer activity;GO:0015035//protein disulfide oxidoreductase activity	GO:0045454//cell redox homeostasis;GO:0045454//cell redox homeostasis	WP_010998999.1/2.8e-54/1
PCC7120DELTA_RS09380	all1517	1428	9.2862	7.20448	-0.366195	Down	0.669358	0.409576	known_mRNA	PCC7120DELTA_RS09380	K02585|1|7.9e-280|967.6|ana:all1517|nitrogen fixation protein NifB	-	GO:0051539//4 iron, 4 sulfur cluster binding;GO:0016829//lyase activity;GO:0046872//metal ion binding;GO:0051539//4 iron, 4 sulfur cluster binding;GO:0003824//catalytic activity;GO:0046872//metal ion binding;GO:0051539//4 iron, 4 sulfur cluster binding;GO:0003824//catalytic activity;GO:0046872//metal ion binding	GO:0009108//coenzyme biosynthetic process;GO:0009399//nitrogen fixation;GO:0009108//coenzyme biosynthetic process;GO:0009399//nitrogen fixation;GO:0009108//coenzyme biosynthetic process;GO:0009399//nitrogen fixation	WP_010995686.1/8.2e-279/1
PCC7120DELTA_RS13660	all2364	951	2759.15	2368.55	-0.220218	Down	0.00388514	0.000607174	known_mRNA	PCC7120DELTA_RS13660	K01963|1|5.3e-179|632.1|ana:all2364|acetyl-CoA carboxylase carboxyl transferase subunit beta [EC:6.4.1.2 2.1.3.15]	GO:0009317//acetyl-CoA carboxylase complex;GO:0009317//acetyl-CoA carboxylase complex;GO:0009317//acetyl-CoA carboxylase complex	GO:0003989//acetyl-CoA carboxylase activity;GO:0005524//ATP binding;GO:0046872//metal ion binding;GO:0003989//acetyl-CoA carboxylase activity;GO:0005524//ATP binding;GO:0008270//zinc ion binding;GO:0003989//acetyl-CoA carboxylase activity;GO:0005524//ATP binding;GO:0016740//transferase activity;GO:0008270//zinc ion binding	GO:0006633//fatty acid biosynthetic process;GO:2001295//malonyl-CoA biosynthetic process;GO:0006633//fatty acid biosynthetic process;GO:2001295//malonyl-CoA biosynthetic process;GO:0006633//fatty acid biosynthetic process;GO:2001295//malonyl-CoA biosynthetic process	WP_010996520.1/5.4e-178/1
PCC7120DELTA_RS05640	alr0752	1635	65.9366	85.841	0.380588	Up	0.190036	0.0616583	known_mRNA	PCC7120DELTA_RS05640	K05587|1|7.7e-295|1017.7|ava:Ava_4654|bidirectional [NiFe] hydrogenase diaphorase subunit [EC:7.1.1.2]	-	GO:0051539//4 iron, 4 sulfur cluster binding;GO:0010181//FMN binding;GO:0046872//metal ion binding;GO:0008137//NADH dehydrogenase (ubiquinone) activity;GO:0051539//4 iron, 4 sulfur cluster binding;GO:0010181//FMN binding;GO:0046872//metal ion binding;GO:0008137//NADH dehydrogenase (ubiquinone) activity	-	CAA55873.1/7.9e-294/1
PCC7120DELTA_RS23695	alr4404	639	3681.39	3071.38	-0.261363	Down	9.46871e-05	1.04996e-05	known_mRNA	PCC7120DELTA_RS23695	K03665|1|3.3e-84|316.6|cyi:CBM981_3063|GTPase;K03386|3|8.1e-75|285.4|maq:Maqu_1410|peroxiredoxin (alkyl hydroperoxide reductase subunit C) [EC:1.11.1.15]	GO:0005623//cell;GO:0005623//cell	GO:0051920//peroxiredoxin activity;GO:0051920//peroxiredoxin activity	GO:0045454//cell redox homeostasis;GO:0045454//cell redox homeostasis	WP_010998539.1/3.9e-119/1
PCC7120DELTA_RS28975	all7122	1404	170.08	102.92	-0.724696	Down	2.02917e-05	1.97818e-06	known_mRNA	PCC7120DELTA_RS28975	K06901|1|2.3e-255|886.3|ana:all7122|putative MFS transporter, AGZA family, xanthine/uracil permease	GO:0016021//integral component of membrane;GO:0016021//integral component of membrane;GO:0016021//integral component of membrane	GO:0005215//transporter activity;GO:0005215//transporter activity;GO:0005215//transporter activity	GO:0055085//transmembrane transport;GO:0055085//transmembrane transport;GO:0055085//transmembrane transport	WP_010999679.1/2.4e-254/1
PCC7120DELTA_RS22390	asr4133	294	3.95102	4.89103	0.307914	Up	0.752783	0.519099	known_mRNA	PCC7120DELTA_RS22390	-	-	GO:0003677//DNA binding;GO:0003677//DNA binding	-	WP_010998272.1/3.1e-47/1
PCC7120DELTA_RS00805	all7664	480	5.68993	3.54768	-0.681536	Down	0.371862	0.154281	known_mRNA	PCC7120DELTA_RS00805	-	-	-	-	WP_010993992.1/1.7e-87/1
PCC7120DELTA_RS13545	all2342	777	733.681	756.789	0.0447378	Up	0.812783	0.61197	known_mRNA	PCC7120DELTA_RS13545	K03969|1|6.5e-135|485.3|ana:all2342|phage shock protein A	-	-	-	WP_010996498.1/6.7e-134/1
PCC7120DELTA_RS03850	all0385	633	136.41	138.319	0.0200486	Up	0.960663	0.897102	known_mRNA	PCC7120DELTA_RS03850	-	-	-	-	WP_010994561.1/2.1e-117/1
PCC7120DELTA_RS02770	alr0162	801	110.961	88.8144	-0.321186	Down	0.319774	0.124642	known_mRNA	PCC7120DELTA_RS02770	K03529|1|4.1e-07|60.8|bhu:bhn_I1250|chromosome segregation protein	-	-	-	WP_010994339.1/2.3e-137/1
PCC7120DELTA_RS18240	all3298	495	353.046	705.099	0.997969	Up	1.17643e-25	2.75881e-27	known_mRNA	PCC7120DELTA_RS18240	-	GO:0016021//integral component of membrane;GO:0016021//integral component of membrane	-	-	WP_010997449.1/1.8e-87/1
PCC7120DELTA_RS00700	alr7643	444	23.3676	19.7779	-0.240622	Down	0.733829	0.49389	known_mRNA	PCC7120DELTA_RS00700	-	-	-	-	WP_010993971.1/4.6e-79/1
PCC7120DELTA_RS27510	all5192	1002	6.25774	5.67705	-0.1405	Down	0.896891	0.762132	known_mRNA	PCC7120DELTA_RS27510	-	-	GO:0016740//transferase activity	-	WP_010999316.1/1.6e-191/1
PCC7120DELTA_RS30520		303	2.05223	1.9362	-0.083968	Down	0.94538	0.857734	known_mRNA	PCC7120DELTA_RS30520	K03498|1|1.3e-25|120.9|mic:Mic7113_2194|trk system potassium uptake protein	GO:0016021//integral component of membrane;GO:0016021//integral component of membrane;GO:0016021//integral component of membrane;GO:0016021//integral component of membrane	GO:0008324//cation transmembrane transporter activity;GO:0008324//cation transmembrane transporter activity;GO:0008324//cation transmembrane transporter activity;GO:0008324//cation transmembrane transporter activity	-	WP_010999461.1/3.1e-50/1
PCC7120DELTA_RS29565	alr7239	930	39.5003	34.9199	-0.177815	Down	0.742308	0.504446	known_mRNA	PCC7120DELTA_RS29565	K02314|1|3.2e-11|74.7|fis:FIS3754_43630|replicative DNA helicase [EC:3.6.4.12]	-	-	-	WP_010999792.1/2.0e-177/1
PCC7120DELTA_RS29345	all7196	1848	2143.14	1958.96	-0.129635	Down	0.090958	0.0232651	known_mRNA	PCC7120DELTA_RS29345	K02021|1|0.0e+00|1196.4|ana:all7196|putative ABC transport system ATP-binding protein;K21397|2|6.2e-75|287.3|sve:SVEN_0329|ABC transport system ATP-binding/permease protein	GO:0016021//integral component of membrane;GO:0016021//integral component of membrane	GO:0005524//ATP binding;GO:0016887//ATPase activity;GO:0005524//ATP binding;GO:0016887//ATPase activity	-	WP_010999751.1/0.0e+00/1
PCC7120DELTA_RS25340	alr4746	891	301.512	304.983	0.016515	Up	0.954454	0.880432	known_mRNA	PCC7120DELTA_RS25340	K01609|1|4.4e-143|512.7|non:NOS3756_35460|indole-3-glycerol phosphate synthase [EC:4.1.1.48]	-	GO:0004425//indole-3-glycerol-phosphate synthase activity;GO:0004425//indole-3-glycerol-phosphate synthase activity;GO:0004425//indole-3-glycerol-phosphate synthase activity	GO:0000162//tryptophan biosynthetic process;GO:0000162//tryptophan biosynthetic process;GO:0000162//tryptophan biosynthetic process	WP_010998877.1/5.3e-159/1
PCC7120DELTA_RS05225	alr0663	1899	126.861	175.42	0.467568	Up	0.0126028	0.00224612	known_mRNA	PCC7120DELTA_RS05225	K01176|1|2.5e-39|169.1|gtm:GT3921_16030|alpha-amylase [EC:3.2.1.1];K21575|5|3.1e-29|135.6|hyp:A0257_15780|neopullulanase [EC:3.2.1.135]	-	GO:0003824//catalytic activity;GO:0003824//catalytic activity	GO:0005975//carbohydrate metabolic process;GO:0005975//carbohydrate metabolic process	WP_010994839.1/0.0e+00/1
PCC7120DELTA_RS04055	all0425	993	1.53756	2.55089	0.730359	Up	0.302107	0.114684	known_mRNA	PCC7120DELTA_RS04055	-	-	-	-	WP_010994601.1/2.5e-194/1
PCC7120DELTA_RS13020	alr2233	528	1.23641	1.36696	0.144812	Up	0.885117	0.738984	known_mRNA	PCC7120DELTA_RS13020	-	-	-	-	WP_010996391.1/1.3e-91/1
PCC7120DELTA_RS31160		228	0.144706	0.156588	0.113847	Up	0.768082	0.545513	known_mRNA	PCC7120DELTA_RS31160	-	-	-	-	WP_084789113.1/4.7e-35/1
PCC7120DELTA_RS17045	alr3057	1215	1984.09	3434.48	0.791612	Up	1.65027e-35	2.79191e-37	known_mRNA	PCC7120DELTA_RS17045	K23101|1|4.1e-19|101.3|rin:ACS15_0773|;K00754|5|2.5e-16|92.0|mett:CIT01_01820|L-malate glycosyltransferase [EC:2.4.1.-]	-	GO:0016740//transferase activity;GO:0016740//transferase activity	-	WP_010997208.1/3.0e-229/1
PCC7120DELTA_RS12230	alr2083	543	109.26	111.194	0.0253131	Up	0.954454	0.879539	known_mRNA	PCC7120DELTA_RS12230	K02825|1|6.6e-94|348.6|ana:alr2083|pyrimidine operon attenuation protein / uracil phosphoribosyltransferase [EC:2.4.2.9]	-	GO:0004845//uracil phosphoribosyltransferase activity;GO:0004845//uracil phosphoribosyltransferase activity;GO:0004845//uracil phosphoribosyltransferase activity	GO:0009116//nucleoside metabolic process;GO:0006355//regulation of transcription, DNA-templated;GO:0006351//transcription, DNA-templated;GO:0009116//nucleoside metabolic process;GO:0006355//regulation of transcription, DNA-templated;GO:0006351//transcription, DNA-templated;GO:0009116//nucleoside metabolic process;GO:0006355//regulation of transcription, DNA-templated;GO:0006351//transcription, DN…	WP_010996241.1/6.9e-93/1
PCC7120DELTA_RS00320	alr7565	684	2.91768	1.93913	-0.589412	Down	0.457059	0.211302	known_mRNA	PCC7120DELTA_RS00320	-	-	-	-	WP_010993893.1/4.9e-128/1
PCC7120DELTA_RS14705		1812	6.55495	8.73183	0.4137	Up	0.617781	0.35287	known_mRNA	PCC7120DELTA_RS14705	K02014|1|1.0e-287|994.2|ana:all2578|iron complex outermembrane recepter protein	-	-	-	WP_049942437.1/0.0e+00/1
PCC7120DELTA_RS19370	alr3529	576	106.684	131.675	0.303635	Up	0.226526	0.0782562	known_mRNA	PCC7120DELTA_RS19370	K03969|1|5.0e-07|60.1|hxa:Halxa_1928|phage shock protein A	-	-	-	WP_010997679.1/1.9e-101/1
PCC7120DELTA_RS19010	asr3457	294	173.931	204.728	0.235191	Up	0.233274	0.0811965	known_mRNA	PCC7120DELTA_RS19010	K03608|1|5.6e-47|191.8|ana:asr3457|cell division topological specificity factor	-	-	GO:0007049//cell cycle;GO:0051301//cell division;GO:0032955//regulation of barrier septum assembly;GO:0007049//cell cycle;GO:0051301//cell division;GO:0032955//regulation of barrier septum assembly;GO:0007049//cell cycle;GO:0051301//cell division;GO:0032955//regulation of barrier septum assembly	WP_010997607.1/5.8e-46/1
PCC7120DELTA_RS04300	all0473	774	63.1647	71.3297	0.175385	Up	0.666745	0.406863	known_mRNA	PCC7120DELTA_RS04300	K07238|1|3.9e-140|502.7|ana:all0473|zinc transporter, ZIP family	GO:0016021//integral component of membrane;GO:0016021//integral component of membrane	GO:0046873//metal ion transmembrane transporter activity;GO:0046873//metal ion transmembrane transporter activity	-	WP_010994649.1/4.1e-139/1
PCC7120DELTA_RS21075	alr3874	714	82.5016	100.256	0.281196	Up	0.314325	0.121331	known_mRNA	PCC7120DELTA_RS21075	-	-	-	-	WP_010998015.1/5.6e-127/1
PCC7120DELTA_RS15215	asl2686	237	3.92774	3.14784	-0.319337	Down	0.74522	0.508047	known_mRNA	PCC7120DELTA_RS15215	-	-	-	-	WP_010996841.1/2.6e-36/1
PCC7120DELTA_RS18595	all3373	414	68.6309	81.3788	0.245795	Up	0.479071	0.22798	known_mRNA	PCC7120DELTA_RS18595	-	-	-	-	WP_010997524.1/6.7e-72/1
PCC7120DELTA_RS04720	alr0558	3042	135.036	148.087	0.133095	Up	0.635478	0.371112	known_mRNA	PCC7120DELTA_RS04720	K09667|1|1.9e-28|133.7|ttc:FOKN1_0794|protein O-GlcNAc transferase [EC:2.4.1.255]	-	-	-	WP_010994734.1/0.0e+00/1
PCC7120DELTA_RS01275		165	2.37039	4.2738	0.850395	Up	0.225571	0.077684	known_mRNA	PCC7120DELTA_RS01275	K01737|1|5.1e-21|104.8|nop:Nos7524_0453|6-pyruvoyltetrahydropterin/6-carboxytetrahydropterin synthase [EC:4.2.3.12 4.1.2.50]	-	-	-	WP_066384153.1/1.1e-20/1
PCC7120DELTA_RS13320	alr2294	1029	3.76806	2.68405	-0.489408	Down	0.574746	0.310358	known_mRNA	PCC7120DELTA_RS13320	K01991|1|1.3e-191|674.1|ana:alr2294|polysaccharide biosynthesis/export protein	GO:0016020//membrane;GO:0016020//membrane;GO:0016020//membrane	GO:0015159//polysaccharide transmembrane transporter activity;GO:0015159//polysaccharide transmembrane transporter activity;GO:0015159//polysaccharide transmembrane transporter activity	-	WP_010996451.1/1.4e-190/1
PCC7120DELTA_RS06090	asl0846	189	132.798	92.0903	-0.52811	Down	0.0112179	0.00196359	known_mRNA	PCC7120DELTA_RS06090	K02709|1|8.4e-28|127.5|ana:asl0846|photosystem II PsbH protein	GO:0016021//integral component of membrane;GO:0009523//photosystem II;GO:0042651//thylakoid membrane;GO:0016021//integral component of membrane;GO:0009523//photosystem II;GO:0042651//thylakoid membrane;GO:0016021//integral component of membrane;GO:0009523//photosystem II;GO:0042651//thylakoid membrane;GO:0016021//integral component of membrane;GO:0009523//photosystem II;GO:0042651//thylakoid memb…	GO:0042301//phosphate ion binding;GO:0042301//phosphate ion binding;GO:0042301//phosphate ion binding;GO:0042301//phosphate ion binding	GO:0015979//photosynthesis;GO:0050821//protein stabilization;GO:0015979//photosynthesis;GO:0050821//protein stabilization;GO:0015979//photosynthesis;GO:0050821//protein stabilization;GO:0015979//photosynthesis;GO:0050821//protein stabilization	WP_010995020.1/8.7e-27/1
PCC7120DELTA_RS22920	alr4241	495	189.488	287.849	0.603206	Up	7.8953e-06	7.35307e-07	known_mRNA	PCC7120DELTA_RS22920	K01768|1|5.1e-08|63.2|rua:D1823_16730|adenylate cyclase [EC:4.6.1.1]	-	-	-	WP_010998379.1/2.1e-96/1
PCC7120DELTA_RS31045		446	7.81887	7.46386	-0.0670389	Down	0.954454	0.879194	known_mRNA	PCC7120DELTA_RS31045	K11326|1|4.1e-49|199.5|nsp:BMF81_02746|cation efflux system protein involved in nickel and cobalt tolerance	GO:0016021//integral component of membrane;GO:0016021//integral component of membrane	GO:0008324//cation transmembrane transporter activity;GO:0008324//cation transmembrane transporter activity	-	WP_071189216.1/9.7e-53/1
PCC7120DELTA_RS28015	alr5294	3243	308.233	300.682	-0.0357816	Down	0.884362	0.736043	known_mRNA	PCC7120DELTA_RS28015	K03296|1|0.0e+00|1299.3|tel:tlr1159|hydrophobic/amphiphilic exporter-1 (mainly G- bacteria), HAE1 family	GO:0016021//integral component of membrane;GO:0016021//integral component of membrane	GO:0005215//transporter activity;GO:0005215//transporter activity	-	WP_010999418.1/0.0e+00/1
PCC7120DELTA_RS13045	all2238	705	88.6616	116.936	0.399334	Up	0.0868249	0.0219192	known_mRNA	PCC7120DELTA_RS13045	-	-	-	-	BAB73937.1/3.5e-137/1
PCC7120DELTA_RS00580	all7618	3177	408.014	247.483	-0.721291	Down	9.73649e-10	5.7734e-11	known_mRNA	PCC7120DELTA_RS00580	K11326|1|0.0e+00|1567.0|nop:Nos7524_0890|cation efflux system protein involved in nickel and cobalt tolerance	GO:0016021//integral component of membrane;GO:0016021//integral component of membrane;GO:0016021//integral component of membrane;GO:0016021//integral component of membrane	GO:0008324//cation transmembrane transporter activity;GO:0008324//cation transmembrane transporter activity;GO:0008324//cation transmembrane transporter activity;GO:0008324//cation transmembrane transporter activity	-	BAY86079.1/0.0e+00/1
PCC7120DELTA_RS29810	all7287	459	13.1761	12.1344	-0.118827	Down	0.897833	0.764286	known_mRNA	PCC7120DELTA_RS29810	-	-	-	-	WP_010999839.1/2.6e-85/1
PCC7120DELTA_RS29405	alr7207	717	1589.55	919.26	-0.790078	Down	9.19252e-28	1.94013e-29	known_mRNA	PCC7120DELTA_RS29405	-	-	-	-	WP_010999762.1/8.4e-123/1
PCC7120DELTA_RS02925	alr0190	981	161.822	169.373	0.0657955	Up	0.827012	0.634181	known_mRNA	PCC7120DELTA_RS02925	K01990|1|5.6e-168|595.5|non:NOS3756_09520|ABC-2 type transport system ATP-binding protein	-	GO:0005524//ATP binding;GO:0016887//ATPase activity	-	WP_044520518.1/3.3e-178/1
PCC7120DELTA_RS24315	alr4536	501	172.319	160.177	-0.10541	Down	0.723049	0.475614	known_mRNA	PCC7120DELTA_RS24315	K03789|1|1.3e-06|58.5|psuf:A1sIA56_05360|[ribosomal protein S18]-alanine N-acetyltransferase [EC:2.3.1.266];K16704|3|6.3e-06|56.2|aeu:ACEE_09215|dTDP-4-amino-4,6-dideoxy-D-galactose acyltransferase [EC:2.3.1.210]	-	GO:0008080//N-acetyltransferase activity	-	BAB76235.1/5.4e-92/1
PCC7120DELTA_RS14210	all2477	1164	852.461	844.895	-0.0128632	Down	0.951767	0.871576	known_mRNA	PCC7120DELTA_RS14210	K03548|1|1.5e-26|125.9|part:PARC_a1384|putative permease	GO:0016021//integral component of membrane;GO:0016021//integral component of membrane	GO:0015232//heme transporter activity	GO:0017004//cytochrome complex assembly	WP_010996633.1/1.1e-209/1
PCC7120DELTA_RS03585	all0329	420	26466.3	21015.6	-0.332701	Down	1.74488e-12	8.32984e-14	known_mRNA	PCC7120DELTA_RS03585	K02692|1|5.9e-74|282.0|ana:all0329|photosystem I subunit II	GO:0009538//photosystem I reaction center;GO:0009538//photosystem I reaction center;GO:0009538//photosystem I reaction center	-	GO:0015979//photosynthesis;GO:0015979//photosynthesis;GO:0015979//photosynthesis	WP_010994505.1/6.1e-73/1
PCC7120DELTA_RS23040	alr4269	1017	1477.01	1409.84	-0.0671494	Down	0.551819	0.285523	known_mRNA	PCC7120DELTA_RS23040	K06045|1|3.8e-82|310.5|plh:VT85_20580|squalene-hopene/tetraprenyl-beta-curcumene cyclase [EC:5.4.99.17 4.2.1.129];K03639|2|1.8e-12|79.0|mcq:BN44_60628|GTP 3',8-cyclase [EC:4.1.99.22]	-	GO:0003824//catalytic activity;GO:0051536//iron-sulfur cluster binding;GO:0003824//catalytic activity;GO:0051536//iron-sulfur cluster binding;GO:0003824//catalytic activity;GO:0051536//iron-sulfur cluster binding	-	WP_010998407.1/1.2e-202/1
PCC7120DELTA_RS19380	all3531	1047	362.082	341.092	-0.0861561	Down	0.678356	0.419626	known_mRNA	PCC7120DELTA_RS19380	-	-	-	-	WP_010997681.1/5.4e-195/1
PCC7120DELTA_RS02105	asl0026	222	26.0781	45.7883	0.812138	Up	0.0218315	0.00421637	known_mRNA	PCC7120DELTA_RS02105	-	GO:0016021//integral component of membrane	-	-	WP_010994203.1/2.1e-32/1
PCC7120DELTA_RS07190	alr1067	438	30.6217	41.3273	0.432542	Up	0.312257	0.120352	known_mRNA	PCC7120DELTA_RS07190	K01104|1|1.2e-77|294.3|ana:alr1067|protein-tyrosine phosphatase [EC:3.1.3.48]	-	-	-	WP_010995241.1/1.2e-76/1
PCC7120DELTA_RS23275	asr4319	213	3036.74	2432.43	-0.320126	Down	2.2481e-06	1.94685e-07	known_mRNA	PCC7120DELTA_RS23275	K02693|1|4.8e-32|141.7|ana:asr4319|photosystem I subunit IV	GO:0009538//photosystem I reaction center;GO:0042651//thylakoid membrane;GO:0009538//photosystem I reaction center;GO:0042651//thylakoid membrane;GO:0009538//photosystem I reaction center;GO:0042651//thylakoid membrane	-	GO:0015979//photosynthesis;GO:0015979//photosynthesis;GO:0015979//photosynthesis	WP_010998457.1/5.0e-31/1
PCC7120DELTA_RS14605	alr2558	462	158.352	125.903	-0.330826	Down	0.102588	0.027057	known_mRNA	PCC7120DELTA_RS14605	K08086|1|1.8e-07|61.2|lep:Lepto7376_0769|pilus assembly protein FimV	-	-	-	WP_010996714.1/1.0e-76/1
PCC7120DELTA_RS01015		3033	13.2319	12.9379	-0.0324162	Down	0.973024	0.933744	known_mRNA	PCC7120DELTA_RS01015	K21449|1|1.8e-31|143.7|aun:AWM73_05835|trimeric autotransporter adhesin	-	-	-	WP_010994081.1/0.0e+00/1
PCC7120DELTA_RS15640		582	133.176	144.379	0.116526	Up	0.69012	0.435296	known_mRNA	PCC7120DELTA_RS15640	K07494|1|2.0e-112|410.2|ana:alr4628|putative transposase;K07499|1|2.0e-112|410.2|ana:alr4628|putative transposase	-	GO:0003677//DNA binding	-	BAY67348.1/2.1e-111/1
PCC7120DELTA_RS05130	alr0643	720	2539.6	2329.02	-0.124876	Down	0.135914	0.0390667	known_mRNA	PCC7120DELTA_RS05130	K03561|1|1.7e-129|467.2|ana:alr0643|biopolymer transport protein ExbB	GO:0016021//integral component of membrane;GO:0016021//integral component of membrane;GO:0016021//integral component of membrane	GO:0008565//protein transporter activity;GO:0008565//protein transporter activity;GO:0008565//protein transporter activity	-	WP_010994819.1/1.8e-128/1
PCC7120DELTA_RS30080	alr7345	912	6059.8	3865.02	-0.648794	Down	2.22438e-33	4.09852e-35	known_mRNA	PCC7120DELTA_RS30080	-	-	-	-	WP_010999894.1/4.4e-169/1
PCC7120DELTA_RS01520	all8540	654	102.231	73.6661	-0.472757	Down	0.0473016	0.0105162	known_mRNA	PCC7120DELTA_RS01520	-	GO:0016021//integral component of membrane;GO:0016021//integral component of membrane	-	-	WP_010999534.1/5.5e-121/1
PCC7120DELTA_RS05930	alr0812	699	131.611	111.063	-0.244906	Down	0.347435	0.139789	known_mRNA	PCC7120DELTA_RS05930	K13730|1|1.4e-11|75.5|oni:Osc7112_1680|internalin A	-	-	-	WP_010994986.1/1.6e-131/1
PCC7120DELTA_RS23945	all4458	957	196.11	170.506	-0.201834	Down	0.337915	0.1346	known_mRNA	PCC7120DELTA_RS23945	K00001|1|1.0e-76|292.4|rrs:RoseRS_3921|alcohol dehydrogenase [EC:1.1.1.1]	-	-	GO:0055114//oxidation-reduction process;GO:0055114//oxidation-reduction process	WP_010998591.1/6.5e-179/1
PCC7120DELTA_RS23295	alr4323	897	7.9175	10.0443	0.34326	Up	0.686384	0.428406	known_mRNA	PCC7120DELTA_RS23295	K00771|1|6.1e-20|103.6|elb:VO54_03724|protein xylosyltransferase [EC:2.4.2.26]	GO:0016020//membrane;GO:0016020//membrane	GO:0008375//acetylglucosaminyltransferase activity;GO:0008375//acetylglucosaminyltransferase activity	-	WP_010998461.1/1.0e-170/1
PCC7120DELTA_RS11995	all2038	2232	39.558	61.4563	0.635592	Up	0.0414654	0.00900848	known_mRNA	PCC7120DELTA_RS11995	-	GO:0016021//integral component of membrane;GO:0016021//integral component of membrane	GO:0003824//catalytic activity	-	WP_010996199.1/0.0e+00/1
PCC7120DELTA_RS31075		246	5710.62	3878.25	-0.558243	Down	1.82378e-28	3.78808e-30	known_mRNA	PCC7120DELTA_RS31075	K02691|1|9.2e-43|177.6|csg:Cylst_4593|photosystem I subunit VII	GO:0009522//photosystem I;GO:0042651//thylakoid membrane;GO:0009522//photosystem I;GO:0042651//thylakoid membrane;GO:0009522//photosystem I;GO:0042651//thylakoid membrane;GO:0009522//photosystem I;GO:0042651//thylakoid membrane;GO:0009522//photosystem I;GO:0042651//thylakoid membrane;GO:0009522//photosystem I;GO:0042651//thylakoid membrane;GO:0009522//photosystem I;GO:0042651//thylakoid membrane;…	GO:0051539//4 iron, 4 sulfur cluster binding;GO:0009055//electron transfer activity;GO:0046872//metal ion binding;GO:0016491//oxidoreductase activity;GO:0051539//4 iron, 4 sulfur cluster binding;GO:0009055//electron transfer activity;GO:0046872//metal ion binding;GO:0016491//oxidoreductase activity;GO:0051539//4 iron, 4 sulfur cluster binding;GO:0009055//electron transfer activity;GO:0046872//met…	GO:0009773//photosynthetic electron transport in photosystem I;GO:0009773//photosynthetic electron transport in photosystem I;GO:0009773//photosynthetic electron transport in photosystem I;GO:0009773//photosynthetic electron transport in photosystem I;GO:0009773//photosynthetic electron transport in photosystem I;GO:0009773//photosynthetic electron transport in photosystem I;GO:0009773//photosynt…	WP_010997613.1/9.5e-42/1
PCC7120DELTA_RS04525	alr0520	783	152.534	143.638	-0.0866925	Down	0.785828	0.565743	known_mRNA	PCC7120DELTA_RS04525	K02303|1|3.8e-143|512.7|ana:alr0520|uroporphyrin-III C-methyltransferase [EC:2.1.1.107]	-	GO:0008168//methyltransferase activity;GO:0008168//methyltransferase activity	GO:0055114//oxidation-reduction process;GO:0006779//porphyrin-containing compound biosynthetic process;GO:0055114//oxidation-reduction process;GO:0006779//porphyrin-containing compound biosynthetic process	WP_010994696.1/4.0e-142/1
PCC7120DELTA_RS03645	all0341	873	3.8884	3.74807	-0.0530288	Down	0.966011	0.912242	known_mRNA	PCC7120DELTA_RS03645	K09991|1|4.3e-10|70.9|rpm:RSPPHO_02910|uncharacterized protein;K11910|3|1.4e-08|65.9|mrm:A7982_06773|type VI secretion system protein VasJ	GO:0016021//integral component of membrane;GO:0016021//integral component of membrane	-	-	WP_010994517.1/3.6e-168/1
PCC7120DELTA_RS13455	alr2322	2643	724.727	624.145	-0.215555	Down	0.0352394	0.00739615	known_mRNA	PCC7120DELTA_RS13455	K03695|1|0.0e+00|1659.8|ava:Ava_0140|ATP-dependent Clp protease ATP-binding subunit ClpB	GO:0005737//cytoplasm;GO:0005737//cytoplasm	GO:0005524//ATP binding;GO:0005524//ATP binding	GO:0016485//protein processing;GO:0009408//response to heat;GO:0016485//protein processing;GO:0009408//response to heat	ABA19766.1/0.0e+00/1
PCC7120DELTA_RS04400	all0493	2184	1345.97	1325.91	-0.0216675	Down	0.885117	0.739073	known_mRNA	PCC7120DELTA_RS04400	K16554|1|5.7e-35|154.8|caa:Caka_2437|polysaccharide biosynthesis transport protein	GO:0016021//integral component of membrane;GO:0016021//integral component of membrane;GO:0016021//integral component of membrane	-	GO:0045226//extracellular polysaccharide biosynthetic process;GO:0045226//extracellular polysaccharide biosynthetic process	WP_010994669.1/0.0e+00/1
PCC7120DELTA_RS01340	all8090	789	3.08663	1.76852	-0.803491	Down	0.251865	0.0902147	known_mRNA	PCC7120DELTA_RS01340	K02041|1|2.7e-144|516.5|ana:all8090|phosphonate transport system ATP-binding protein [EC:7.3.2.2]	GO:0005886//plasma membrane	GO:0005524//ATP binding;GO:0015416	-	WP_010994147.1/2.8e-143/1
PCC7120DELTA_RS25700	alr4819	357	2.31225	2.06786	-0.16116	Down	0.879602	0.72784	known_mRNA	PCC7120DELTA_RS25700	-	-	-	GO:0006355//regulation of transcription, DNA-templated	WP_010998947.1/1.3e-55/1
PCC7120DELTA_RS20705	alr3798	792	1135.78	1339.86	0.238408	Up	0.00496539	0.000796791	known_mRNA	PCC7120DELTA_RS20705	K00799|1|1.9e-145|520.4|ana:alr3798|glutathione S-transferase [EC:2.5.1.18]	-	GO:0016740//transferase activity;GO:0016740//transferase activity	-	WP_010997939.1/1.9e-144/1
PCC7120DELTA_RS16900	all3028	1095	68.8628	85.0856	0.305191	Up	0.31616	0.122383	known_mRNA	PCC7120DELTA_RS16900	K21395|1|6.8e-13|80.5|bly:A2T55_01545|TRAP-type transport system periplasmic protein;K11688|2|8.9e-13|80.1|had:CDV25_00735|C4-dicarboxylate-binding protein DctP	GO:0030288//outer membrane-bounded periplasmic space;GO:0031317	GO:0046872//metal ion binding;GO:0043177//organic acid binding;GO:0005342//organic acid transmembrane transporter activity;GO:0042803//protein homodimerization activity	GO:0015849//organic acid transport	WP_010997179.1/6.9e-209/1
PCC7120DELTA_RS02030		462	20389.5	18103.1	-0.171593	Down	0.0101161	0.00174024	known_mRNA	PCC7120DELTA_RS02030	K02116|1|5.7e-78|295.4|ava:Ava_2617|ATP synthase protein I	-	-	-	BAY70980.1/9.1e-78/1
PCC7120DELTA_RS12815	all2193	606	71.7108	144.841	1.01421	Up	7.25374e-08	5.27297e-09	known_mRNA	PCC7120DELTA_RS12815	K03088|1|1.7e-106|390.6|ana:all2193|RNA polymerase sigma-70 factor, ECF subfamily	-	GO:0003677//DNA binding;GO:0016987//sigma factor activity;GO:0003700//DNA binding transcription factor activity;GO:0003677//DNA binding;GO:0016987//sigma factor activity;GO:0003700//DNA binding transcription factor activity	GO:0006352//DNA-templated transcription, initiation;GO:0006352//DNA-templated transcription, initiation	WP_010996351.1/1.8e-105/1
PCC7120DELTA_RS11640		582	133.176	144.379	0.116526	Up	0.69012	0.435296	known_mRNA	PCC7120DELTA_RS11640	K07494|1|2.0e-112|410.2|ana:alr4628|putative transposase;K07499|1|2.0e-112|410.2|ana:alr4628|putative transposase	-	GO:0003677//DNA binding	-	BAY67348.1/2.1e-111/1
PCC7120DELTA_RS29320		4791	1115.49	630.531	-0.823035	Down	6.042e-25	1.48773e-26	known_mRNA	PCC7120DELTA_RS29320	-	-	-	-	WP_010999746.1/0.0e+00/1
PCC7120DELTA_RS00375	alr7574	960	0.398552	0.325943	-0.290146	Down	0.565094	0.298828	known_mRNA	PCC7120DELTA_RS00375	K02340|1|1.0e-177|627.9|ana:alr7574|DNA polymerase III subunit delta [EC:2.7.7.7]	GO:0009360//DNA polymerase III complex;GO:0009360//DNA polymerase III complex	GO:0003677//DNA binding;GO:0003887//DNA-directed DNA polymerase activity;GO:0003677//DNA binding;GO:0003887//DNA-directed DNA polymerase activity	GO:0006260//DNA replication;GO:0006260//DNA replication	WP_010993902.1/1.0e-176/1
PCC7120DELTA_RS27715	alr5233	408	12.1265	10.1173	-0.261341	Down	0.763656	0.53471	known_mRNA	PCC7120DELTA_RS27715	-	-	-	-	WP_010999357.1/1.9e-71/1
PCC7120DELTA_RS22970	alr4251	336	10228.3	8004.82	-0.353626	Down	9.3615e-11	5.08061e-12	known_mRNA	PCC7120DELTA_RS22970	K08906|1|2.2e-55|219.9|ana:alr4251|cytochrome c6	GO:0031977//thylakoid lumen	GO:0009055//electron transfer activity;GO:0020037//heme binding;GO:0005506//iron ion binding	GO:0055114//oxidation-reduction process;GO:0015979//photosynthesis	BAY69872.1/2.3e-54/1
PCC7120DELTA_RS11240	alr1890	1581	8449.13	5759.04	-0.552973	Down	5.62642e-22	1.57389e-23	known_mRNA	PCC7120DELTA_RS11240	K00058|1|3.9e-280|968.8|acy:Anacy_0025|D-3-phosphoglycerate dehydrogenase / 2-oxoglutarate reductase [EC:1.1.1.95 1.1.1.399]	-	GO:0051287//NAD binding;GO:0004617//phosphoglycerate dehydrogenase activity;GO:0051287//NAD binding;GO:0004617//phosphoglycerate dehydrogenase activity	GO:0006564//L-serine biosynthetic process;GO:0006564//L-serine biosynthetic process	WP_010996054.1/3.6e-291/1
PCC7120DELTA_RS25585		540	7.44847	10.6996	0.522539	Up	0.484389	0.232134	known_mRNA	PCC7120DELTA_RS25585	-	-	-	-	BAY70403.1/3.9e-96/1
PCC7120DELTA_RS03000	alr0205	2157	229.31	251.617	0.13393	Up	0.51697	0.257023	known_mRNA	PCC7120DELTA_RS03000	K03654|1|0.0e+00|1349.3|non:NOS3756_03110|ATP-dependent DNA helicase RecQ [EC:3.6.4.12]	GO:0005622//intracellular;GO:0005622//intracellular;GO:0005622//intracellular	GO:0005524//ATP binding;GO:0043140//ATP-dependent 3'-5' DNA helicase activity;GO:0003677//DNA binding;GO:0005524//ATP binding;GO:0043140//ATP-dependent 3'-5' DNA helicase activity;GO:0003677//DNA binding;GO:0005524//ATP binding;GO:0043140//ATP-dependent 3'-5' DNA helicase activity;GO:0003677//DNA binding	GO:0006310//DNA recombination;GO:0006281//DNA repair;GO:0006260//DNA replication;GO:0006355//regulation of transcription, DNA-templated;GO:0009432//SOS response;GO:0006310//DNA recombination;GO:0006281//DNA repair;GO:0006260//DNA replication;GO:0006355//regulation of transcription, DNA-templated;GO:0009432//SOS response;GO:0006310//DNA recombination;GO:0006281//DNA repair;GO:0006260//DNA replicat…	WP_010994382.1/0.0e+00/1
PCC7120DELTA_RS09805	all1599	819	5023.64	3909.2	-0.361859	Down	7.76656e-09	5.04762e-10	known_mRNA	PCC7120DELTA_RS09805	K23054|1|7.5e-158|561.6|noe:CLI64_08225|sn-1 stearoyl-lipid 9-desaturase [EC:1.14.19.28]	GO:0016021//integral component of membrane;GO:0016021//integral component of membrane;GO:0016021//integral component of membrane	GO:0004768//stearoyl-CoA 9-desaturase activity;GO:0016717//oxidoreductase activity, acting on paired donors, with oxidation of a pair of donors resulting in the reduction of molecular oxygen to two molecules of water;GO:0016717//oxidoreductase activity, acting on paired donors, with oxidation of a pair of donors resulting in the reduction of molecular oxygen to two molecules of water	GO:0006629//lipid metabolic process;GO:0006629//lipid metabolic process;GO:0006629//lipid metabolic process	WP_010995768.1/2.2e-167/1
PCC7120DELTA_RS26335	alr4949	1359	206.027	156.412	-0.397478	Down	0.0155628	0.0028623	known_mRNA	PCC7120DELTA_RS26335	K10297|1|1.2e-46|193.0|lbo:LBWT_54790|F-box protein 11;K08884|3|1.1e-44|186.4|cyn:Cyan7425_0801|serine/threonine protein kinase, bacterial [EC:2.7.11.1]	-	GO:0005524//ATP binding;GO:0004672//protein kinase activity	-	WP_010999075.1/8.1e-268/1
PCC7120DELTA_RS21970	all4052	1902	46.0171	72.021	0.646249	Up	0.026464	0.00526621	known_mRNA	PCC7120DELTA_RS21970	K00615|1|0.0e+00|1263.4|ana:all4052|transketolase [EC:2.2.1.1]	-	GO:0046872//metal ion binding;GO:0016740//transferase activity;GO:0046872//metal ion binding;GO:0016740//transferase activity	GO:0008152//metabolic process;GO:0008152//metabolic process	WP_010998192.1/0.0e+00/1
PCC7120DELTA_RS10305	all1701	1170	488.642	464.495	-0.0731151	Down	0.68496	0.427268	known_mRNA	PCC7120DELTA_RS10305	-	-	-	-	WP_010995870.1/1.2e-224/1
PCC7120DELTA_RS08340	alr1302	579	20.4584	21.4084	0.0654863	Up	0.940038	0.844145	known_mRNA	PCC7120DELTA_RS08340	K03790|1|1.1e-110|404.4|ana:alr1302|[ribosomal protein S5]-alanine N-acetyltransferase [EC:2.3.1.267]	-	GO:0008080//N-acetyltransferase activity;GO:0008080//N-acetyltransferase activity	-	WP_010995474.1/1.1e-109/1
PCC7120DELTA_RS05060	asl0629	246	9.15496	10.2514	0.163192	Up	0.863046	0.697231	known_mRNA	PCC7120DELTA_RS05060	K07451|1|6.6e-09|65.1|kpy:KPNIH31_26135|5-methylcytosine-specific restriction enzyme A [EC:3.1.21.-]	-	-	-	WP_010994805.1/4.7e-41/1
PCC7120DELTA_RS04755	alr0566	639	67.188	90.8218	0.434835	Up	0.0920023	0.0236555	known_mRNA	PCC7120DELTA_RS04755	-	-	-	-	WP_010994742.1/1.2e-109/1
PCC7120DELTA_RS01505	asl8537	267	9.92839	9.55244	-0.0556905	Down	0.960663	0.896545	known_mRNA	PCC7120DELTA_RS01505	-	-	-	-	WP_010999531.1/1.2e-42/1
PCC7120DELTA_RS00785	all7660	1185	79.5694	60.75	-0.389331	Down	0.178243	0.0567274	known_mRNA	PCC7120DELTA_RS00785	K03497|1|4.5e-10|71.2|glp:Glo7428_5189|chromosome partitioning protein, ParB family	-	-	-	WP_010993988.1/1.9e-220/1
PCC7120DELTA_RS30970		383	9.64062	9.52932	-0.0167522	Down	0.984964	0.9683	known_mRNA	PCC7120DELTA_RS30970	-	-	-	-	ABA19793.1/1.3e-24/1
PCC7120DELTA_RS11530	all1950	1161	105.804	96.7457	-0.12912	Down	0.718712	0.470594	known_mRNA	PCC7120DELTA_RS11530	K11960|1|2.1e-193|680.2|ncn:BZZ01_15320|urea transport system permease protein	GO:0016021//integral component of membrane;GO:0005886//plasma membrane	GO:0005215//transporter activity	-	WP_010996114.1/4.0e-215/1
PCC7120DELTA_RS29680	alr7261	867	263.985	337.775	0.355604	Up	0.00985713	0.00168957	known_mRNA	PCC7120DELTA_RS29680	K01173|1|1.8e-165|587.0|ana:alr7261|endonuclease G, mitochondrial	GO:0016021//integral component of membrane;GO:0016021//integral component of membrane	GO:0016787//hydrolase activity;GO:0046872//metal ion binding;GO:0003676//nucleic acid binding;GO:0004519//endonuclease activity;GO:0046872//metal ion binding;GO:0003676//nucleic acid binding;GO:0004519//endonuclease activity;GO:0046872//metal ion binding;GO:0003676//nucleic acid binding	-	WP_010999814.1/1.8e-164/1
PCC7120DELTA_RS21880	alr4033	1014	121.476	162.559	0.420297	Up	0.0300215	0.00607471	known_mRNA	PCC7120DELTA_RS21880	K02013|1|1.8e-185|653.7|ana:alr4033|iron complex transport system ATP-binding protein [EC:3.6.3.34]	-	GO:0005524//ATP binding;GO:0016887//ATPase activity;GO:0005524//ATP binding;GO:0016887//ATPase activity	-	WP_044522062.1/2.4e-187/1
PCC7120DELTA_RS15625	alr2771	1692	2689.99	2165.85	-0.31267	Down	4.65889e-06	4.22187e-07	known_mRNA	PCC7120DELTA_RS15625	K01687|1|4.8e-300|1035.0|nop:Nos7524_4991|dihydroxy-acid dehydratase [EC:4.2.1.9]	-	GO:0051539//4 iron, 4 sulfur cluster binding;GO:0004160//dihydroxy-acid dehydratase activity;GO:0046872//metal ion binding;GO:0051539//4 iron, 4 sulfur cluster binding;GO:0004160//dihydroxy-acid dehydratase activity;GO:0046872//metal ion binding;GO:0051539//4 iron, 4 sulfur cluster binding;GO:0004160//dihydroxy-acid dehydratase activity;GO:0046872//metal ion binding;GO:0051539//4 iron, 4 sulfur c…	GO:0009097//isoleucine biosynthetic process;GO:0009099//valine biosynthetic process;GO:0009097//isoleucine biosynthetic process;GO:0009099//valine biosynthetic process;GO:0009097//isoleucine biosynthetic process;GO:0009099//valine biosynthetic process;GO:0009097//isoleucine biosynthetic process;GO:0009099//valine biosynthetic process	WP_015141122.1/5.0e-299/1
PCC7120DELTA_RS08920	alr1419	975	145.24	140.198	-0.0509677	Down	0.884018	0.735201	known_mRNA	PCC7120DELTA_RS08920	K02687|1|8.0e-183|644.8|ana:alr1419|ribosomal protein L11 methyltransferase [EC:2.1.1.-]	GO:0005840//ribosome;GO:0005840//ribosome	GO:0008168//methyltransferase activity;GO:0008276//protein methyltransferase activity;GO:0008276//protein methyltransferase activity	-	WP_010995591.1/8.3e-182/1
PCC7120DELTA_RS00160	alr7533	732	2.59008	2.17701	-0.250647	Down	0.803152	0.595032	known_mRNA	PCC7120DELTA_RS00160	-	-	-	-	WP_010993861.1/4.7e-129/1
PCC7120DELTA_RS25870	alr4852	642	61.4746	69.8288	0.18383	Up	0.646005	0.381652	known_mRNA	PCC7120DELTA_RS25870	-	-	-	-	WP_010998980.1/7.8e-120/1
PCC7120DELTA_RS24215	alr4513	534	18.9332	21.3587	0.173909	Up	0.818706	0.620274	known_mRNA	PCC7120DELTA_RS24215	-	-	-	-	BAB76212.1/6.7e-101/1
PCC7120DELTA_RS16115	alr2872	333	80.6152	84.3962	0.0661257	Up	0.88309	0.73341	known_mRNA	PCC7120DELTA_RS16115	-	GO:0016021//integral component of membrane;GO:0016021//integral component of membrane;GO:0016021//integral component of membrane;GO:0016021//integral component of membrane	-	-	WP_010997023.1/9.5e-53/1
PCC7120DELTA_RS29635	alr7253	402	235.722	195.763	-0.267978	Down	0.142227	0.041477	known_mRNA	PCC7120DELTA_RS29635	-	-	-	-	WP_010999806.1/1.6e-70/1
PCC7120DELTA_RS22155	all4083	1959	568.675	715.5	0.331349	Up	0.000449433	5.57087e-05	known_mRNA	PCC7120DELTA_RS22155	-	-	-	-	WP_010998223.1/0.0e+00/1
PCC7120DELTA_RS00350	alr7569	1371	1.35555	1.2952	-0.065706	Down	0.954845	0.881433	known_mRNA	PCC7120DELTA_RS00350	K02338|1|1.0e-255|887.5|ana:alr7569|DNA polymerase III subunit beta [EC:2.7.7.7]	GO:0005737//cytoplasm;GO:0009360//DNA polymerase III complex;GO:0005737//cytoplasm;GO:0009360//DNA polymerase III complex;GO:0005737//cytoplasm;GO:0009360//DNA polymerase III complex	GO:0008408//3'-5' exonuclease activity;GO:0003677//DNA binding;GO:0003887//DNA-directed DNA polymerase activity;GO:0008408//3'-5' exonuclease activity;GO:0003677//DNA binding;GO:0003887//DNA-directed DNA polymerase activity;GO:0008408//3'-5' exonuclease activity;GO:0003677//DNA binding;GO:0003887//DNA-directed DNA polymerase activity	GO:0006260//DNA replication;GO:0006260//DNA replication;GO:0006260//DNA replication	WP_010993897.1/1.0e-254/1
PCC7120DELTA_RS22015	alr4061	942	741.977	1133.58	0.611444	Up	4.37616e-15	1.71528e-16	known_mRNA	PCC7120DELTA_RS22015	-	GO:0016021//integral component of membrane	-	-	WP_010998201.1/1.1e-173/1
PCC7120DELTA_RS25060	all4687	5703	126.434	149.82	0.244847	Up	0.30545	0.116654	known_mRNA	PCC7120DELTA_RS25060	K00870|1|0.0e+00|1271.1|ana:all3691|protein kinase [EC:2.7.1.37];K11527|3|0.0e+00|1249.2|amr:AM1_5135|two-component system, sensor histidine kinase and response regulator [EC:2.7.13.3];K10819|4|0.0e+00|1078.5|ava:Ava_4716|histidine kinase [EC:2.7.13.3]	GO:0005622//intracellular	GO:0005524//ATP binding;GO:0000155//phosphorelay sensor kinase activity	-	WP_010998818.1/0.0e+00/1
PCC7120DELTA_RS02555	all0119	414	493.329	469.307	-0.0720183	Down	0.694982	0.441319	known_mRNA	PCC7120DELTA_RS02555	-	GO:0016021//integral component of membrane	-	-	WP_010994296.1/3.1e-77/1
PCC7120DELTA_RS27200	all5130	552	3.08114	4.34051	0.4944	Up	0.571222	0.305211	known_mRNA	PCC7120DELTA_RS27200	-	-	-	-	WP_010999256.1/7.2e-98/1
PCC7120DELTA_RS20230	all3702	810	235.963	214.942	-0.134614	Down	0.54072	0.277974	known_mRNA	PCC7120DELTA_RS20230	K07260|1|8.0e-152|541.6|ana:all3702|zinc D-Ala-D-Ala carboxypeptidase [EC:3.4.17.14]	GO:0016021//integral component of membrane;GO:0016021//integral component of membrane;GO:0016021//integral component of membrane	GO:0004180//carboxypeptidase activity;GO:0008233//peptidase activity;GO:0004180//carboxypeptidase activity	-	WP_010997845.1/8.2e-151/1
PCC7120DELTA_RS30115	alr7352	801	131.225	105.886	-0.309535	Down	0.174929	0.0550866	known_mRNA	PCC7120DELTA_RS30115	-	GO:0016021//integral component of membrane;GO:0016021//integral component of membrane	-	-	BAB77110.1/4.1e-142/1
PCC7120DELTA_RS28865	alr7097	324	71.2893	72.7802	0.0298608	Up	0.954977	0.882786	known_mRNA	PCC7120DELTA_RS28865	-	-	-	-	WP_010999657.1/6.6e-51/1
PCC7120DELTA_RS18665	alr3386	384	15.5081	12.9252	-0.262833	Down	0.731378	0.487463	known_mRNA	PCC7120DELTA_RS18665	K02490|1|4.0e-61|239.2|ava:Ava_3402|two-component system, response regulator, stage 0 sporulation protein F;K07714|5|3.9e-16|89.7|pth:PTH_2258|two-component system, NtrC family, response regulator AtoC	GO:0005622//intracellular;GO:0005622//intracellular;GO:0005622//intracellular	-	GO:0000160//phosphorelay signal transduction system;GO:0000160//phosphorelay signal transduction system;GO:0000160//phosphorelay signal transduction system	WP_010997536.1/1.6e-64/1
PCC7120DELTA_RS09485	alr1537	1176	123.41	6180.52	5.6462	Up	0	0	known_mRNA	PCC7120DELTA_RS09485	-	-	-	-	BAY72515.1/4.3e-225/1
PCC7120DELTA_RS29435	alr7213	1770	972.217	559.424	-0.797335	Down	1.10166e-23	2.91561e-25	known_mRNA	PCC7120DELTA_RS29435	K03205|1|6.1e-72|277.3|cyj:Cyan7822_6073|type IV secretion system protein VirD4	-	-	-	WP_010999768.1/0.0e+00/1
PCC7120DELTA_RS08155	alr1263	948	35.465	34.1801	-0.0532429	Down	0.940198	0.844919	known_mRNA	PCC7120DELTA_RS08155	K13281|1|3.3e-181|639.4|ana:alr1263|UV DNA damage endonuclease [EC:3.-.-.-]	-	GO:0004519//endonuclease activity;GO:0004519//endonuclease activity	GO:0006289//nucleotide-excision repair;GO:0009411//response to UV;GO:0006289//nucleotide-excision repair;GO:0009411//response to UV	WP_044520855.1/3.4e-180/1
PCC7120DELTA_RS18610	alr3376	1671	3646.23	3377.02	-0.110653	Down	0.141684	0.0412711	known_mRNA	PCC7120DELTA_RS18610	-	-	-	-	BAB75075.1/0.0e+00/1
PCC7120DELTA_RS08105	all1252	516	8.4235	13.8434	0.716707	Up	0.246601	0.0879832	known_mRNA	PCC7120DELTA_RS08105	-	-	-	-	WP_010995424.1/4.8e-88/1
PCC7120DELTA_RS07840	alr1198	813	85.9983	102.993	0.260167	Up	0.367696	0.151759	known_mRNA	PCC7120DELTA_RS07840	K01090|1|4.6e-22|110.5|rci:RCIX1649|protein phosphatase [EC:3.1.3.16]	-	GO:0016787//hydrolase activity;GO:0046872//metal ion binding;GO:0016787//hydrolase activity;GO:0046872//metal ion binding;GO:0016787//hydrolase activity;GO:0046872//metal ion binding	-	WP_010995371.1/5.0e-156/1
PCC7120DELTA_RS01145	asl8050	144	4.02718	4.23751	0.0734495	Up	0.954454	0.878314	known_mRNA	PCC7120DELTA_RS01145	-	-	-	GO:0006355//regulation of transcription, DNA-templated	WP_010994108.1/4.3e-18/1
PCC7120DELTA_RS16325	all2913	786	749.255	600.721	-0.318762	Down	0.0027912	0.000418914	known_mRNA	PCC7120DELTA_RS16325	-	-	-	-	WP_010997064.1/7.5e-141/1
PCC7120DELTA_RS24415	all4555	1053	1090.43	714.347	-0.610201	Down	4.9128e-16	1.80218e-17	known_mRNA	PCC7120DELTA_RS24415	K21449|1|1.6e-06|59.3|bam:Bamb_4575|trimeric autotransporter adhesin	-	-	-	ABA22118.1/7.9e-186/1
PCC7120DELTA_RS29555	asl7237	282	439.211	363.268	-0.273881	Down	0.0927632	0.0238978	known_mRNA	PCC7120DELTA_RS29555	-	-	-	-	WP_010999790.1/1.6e-48/1
PCC7120DELTA_RS18670	asr3387	258	73.4409	79.698	0.11796	Up	0.791199	0.573165	known_mRNA	PCC7120DELTA_RS18670	-	GO:0016021//integral component of membrane;GO:0016021//integral component of membrane;GO:0016021//integral component of membrane	-	-	WP_010997537.1/1.8e-43/1
PCC7120DELTA_RS26515	all4983	498	5.52748	5.04593	-0.131502	Down	0.907119	0.781461	known_mRNA	PCC7120DELTA_RS26515	-	GO:0016021//integral component of membrane	-	-	WP_010999109.1/3.3e-86/1
PCC7120DELTA_RS08985	all1432	804	7.65956	9.94783	0.37712	Up	0.65285	0.391163	known_mRNA	PCC7120DELTA_RS08985	K21029|1|7.4e-49|199.5|rci:RCIX1566|molybdopterin-synthase adenylyltransferase [EC:2.7.7.80]	GO:0016021//integral component of membrane	GO:0008641//ubiquitin-like modifier activating enzyme activity;GO:0008641//ubiquitin-like modifier activating enzyme activity	-	WP_044520947.1/1.2e-149/1
PCC7120DELTA_RS14190	all2473	399	145.985	139.335	-0.0672605	Down	0.840746	0.655186	known_mRNA	PCC7120DELTA_RS14190	K03711|1|4.9e-70|268.9|ana:all2473|Fur family transcriptional regulator, ferric uptake regulator	GO:0032993//protein-DNA complex	GO:0003677//DNA binding;GO:0003700//DNA binding transcription factor activity;GO:0001217;GO:0000976//transcription regulatory region sequence-specific DNA binding	-	WP_010996629.1/5.1e-69/1
PCC7120DELTA_RS12490	alr2130	369	101.44	371.687	1.87347	Up	1.8121e-42	2.64075e-44	known_mRNA	PCC7120DELTA_RS12490	-	-	-	-	WP_010996288.1/3.6e-61/1
PCC7120DELTA_RS14045	alr2446	1962	387.734	400.661	0.0473178	Up	0.823434	0.62753	known_mRNA	PCC7120DELTA_RS14045	K04043|1|0.0e+00|1179.5|nop:Nos7524_4569|molecular chaperone DnaK	-	GO:0005524//ATP binding;GO:0051082//unfolded protein binding;GO:0005524//ATP binding;GO:0051082//unfolded protein binding;GO:0005524//ATP binding;GO:0051082//unfolded protein binding	GO:0006457//protein folding;GO:0006457//protein folding;GO:0006457//protein folding	WP_010996602.1/0.0e+00/1
PCC7120DELTA_RS00920	all7686	564	75.4083	66.5651	-0.179959	Down	0.642398	0.377799	known_mRNA	PCC7120DELTA_RS00920	-	-	-	-	BAB77329.1/4.9e-102/1
PCC7120DELTA_RS31210		1173	70.5029	65.0005	-0.117231	Down	0.790194	0.571534	known_mRNA	PCC7120DELTA_RS31210	K01154|1|2.1e-225|786.6|ana:alr4602|type I restriction enzyme, S subunit [EC:3.1.21.3]	-	GO:0003677//DNA binding;GO:0003677//DNA binding	GO:0006304//DNA modification;GO:0006304//DNA modification	WP_010998733.1/2.1e-224/1
PCC7120DELTA_RS03245	all0253	639	101.965	136.264	0.41833	Up	0.0452206	0.00995307	known_mRNA	PCC7120DELTA_RS03245	K02635|1|4.1e-95|352.8|noe:CLI64_22755|cytochrome b6	GO:0016021//integral component of membrane;GO:0016021//integral component of membrane;GO:0016021//integral component of membrane	GO:0009055//electron transfer activity;GO:0016491//oxidoreductase activity;GO:0009055//electron transfer activity;GO:0016491//oxidoreductase activity;GO:0009055//electron transfer activity;GO:0016491//oxidoreductase activity	GO:0022904//respiratory electron transport chain;GO:0022904//respiratory electron transport chain;GO:0022904//respiratory electron transport chain	WP_010994430.1/4.9e-114/1
PCC7120DELTA_RS11515	all1947	699	65.2638	67.0178	0.0382609	Up	0.94538	0.855049	known_mRNA	PCC7120DELTA_RS11515	K11963|1|7.9e-124|448.4|ana:all1947|urea transport system ATP-binding protein	-	GO:0005524//ATP binding;GO:0016887//ATPase activity	-	WP_010996111.1/8.2e-123/1
PCC7120DELTA_RS11470	asl1937	252	3.87747	3.76262	-0.043379	Down	0.971428	0.928308	known_mRNA	PCC7120DELTA_RS11470	-	-	-	-	WP_010996101.1/1.2e-39/1
PCC7120DELTA_RS09210	all1484	450	1.59817	2.79448	0.806158	Up	0.240501	0.0850818	known_mRNA	PCC7120DELTA_RS09210	-	-	-	-	WP_010995654.1/1.8e-83/1
PCC7120DELTA_RS27720	alr5234	411	8.08565	9.05268	0.162981	Up	0.867603	0.707695	known_mRNA	PCC7120DELTA_RS27720	-	-	-	-	WP_010999358.1/3.2e-74/1
PCC7120DELTA_RS06545	all0937	1719	274.461	309.939	0.17538	Up	0.30703	0.117513	known_mRNA	PCC7120DELTA_RS06545	-	-	-	-	BAB72894.1/0.0e+00/1
PCC7120DELTA_RS31225		123	89.3061	77.2869	-0.208534	Down	0.586564	0.323065	known_mRNA	PCC7120DELTA_RS31225	K02700|1|1.3e-13|79.7|ana:asr4657|photosystem I subunit XII	GO:0016021//integral component of membrane;GO:0009522//photosystem I;GO:0042651//thylakoid membrane;GO:0016021//integral component of membrane;GO:0009522//photosystem I;GO:0042651//thylakoid membrane;GO:0016021//integral component of membrane;GO:0009522//photosystem I;GO:0042651//thylakoid membrane	-	GO:0015979//photosynthesis;GO:0015979//photosynthesis;GO:0015979//photosynthesis	WP_010998788.1/1.3e-12/1
PCC7120DELTA_RS14055	asr2448	258	115.763	121.976	0.075424	Up	0.840746	0.654911	known_mRNA	PCC7120DELTA_RS14055	K00392|1|4.8e-10|68.9|ppn:Palpr_1617|sulfite reductase (ferredoxin) [EC:1.8.7.1]	-	-	-	WP_010996604.1/3.8e-41/1
PCC7120DELTA_RS20870	alr3832	3120	22870.4	22184.8	-0.0439106	Down	0.666745	0.406665	known_mRNA	PCC7120DELTA_RS20870	K02519|1|0.0e+00|2014.2|ana:alr3832|translation initiation factor IF-2	GO:0005737//cytoplasm;GO:0005737//cytoplasm;GO:0005737//cytoplasm	GO:0005525//GTP binding;GO:0003924//GTPase activity;GO:0003743//translation initiation factor activity;GO:0005525//GTP binding;GO:0003924//GTPase activity;GO:0003743//translation initiation factor activity;GO:0005525//GTP binding;GO:0003924//GTPase activity;GO:0003743//translation initiation factor activity	-	WP_010997973.1/0.0e+00/1
PCC7120DELTA_RS04660	alr0546	1380	225.393	428.262	0.926052	Up	2.6954e-14	1.14227e-15	known_mRNA	PCC7120DELTA_RS04660	K02486|1|3.8e-37|161.4|cyb:CYB_1249|two-component system, sensor kinase [EC:2.7.13.3];K07652|2|1.2e-27|129.8|cst:CLOST_2556|two-component system, OmpR family, sensor histidine kinase VicK [EC:2.7.13.3];K07636|5|2.3e-26|125.6|toc:Toce_0968|two-component system, OmpR family, phosphate regulon sensor histidine kinase PhoR [EC:2.7.13.3]	GO:0005622//intracellular	GO:0005524//ATP binding;GO:0000155//phosphorelay sensor kinase activity	GO:0006355//regulation of transcription, DNA-templated	WP_010994722.1/1.9e-264/1
PCC7120DELTA_RS29850	alr7295	2211	2159.52	1595.88	-0.43636	Down	8.02839e-11	4.33022e-12	known_mRNA	PCC7120DELTA_RS29850	K06148|1|0.0e+00|1444.9|ana:alr7295|ATP-binding cassette, subfamily C, bacterial;K06147|3|2.8e-122|444.9|pmt:PMT_0978|ATP-binding cassette, subfamily B, bacterial	GO:0016021//integral component of membrane;GO:0016021//integral component of membrane;GO:0016021//integral component of membrane;GO:0016021//integral component of membrane;GO:0016021//integral component of membrane	GO:0005524//ATP binding;GO:0042626//ATPase activity, coupled to transmembrane movement of substances;GO:0008233//peptidase activity;GO:0005524//ATP binding;GO:0042626//ATPase activity, coupled to transmembrane movement of substances;GO:0008233//peptidase activity;GO:0005524//ATP binding;GO:0042626//ATPase activity, coupled to transmembrane movement of substances;GO:0008233//peptidase activity;GO:…	-	WP_010999847.1/0.0e+00/1
PCC7120DELTA_RS23755	alr4417	876	1258.4	1170.93	-0.103934	Down	0.301526	0.114095	known_mRNA	PCC7120DELTA_RS23755	-	-	-	-	WP_010998552.1/7.8e-163/1
PCC7120DELTA_RS05840	all0794	1635	294.986	351.355	0.252283	Up	0.101317	0.0266616	known_mRNA	PCC7120DELTA_RS05840	-	-	GO:0003824//catalytic activity;GO:0051536//iron-sulfur cluster binding;GO:0003824//catalytic activity;GO:0051536//iron-sulfur cluster binding	-	WP_010994968.1/8.8e-311/1
PCC7120DELTA_RS23930	alr4455	762	26.6661	18.709	-0.511271	Down	0.309073	0.118556	known_mRNA	PCC7120DELTA_RS23930	K01692|1|1.4e-28|132.1|azl:AZL_b02130|enoyl-CoA hydratase [EC:4.2.1.17]	-	GO:0003824//catalytic activity;GO:0003824//catalytic activity	GO:0008152//metabolic process;GO:0008152//metabolic process	WP_010998588.1/1.0e-142/1
PCC7120DELTA_RS19500	all3555	1644	2217.7	2665.99	0.265603	Up	6.00283e-05	6.37487e-06	known_mRNA	PCC7120DELTA_RS19500	K01652|1|2.5e-309|1065.8|noe:CLI64_25020|acetolactate synthase I/II/III large subunit [EC:2.2.1.6]	-	GO:0003824//catalytic activity;GO:0000287//magnesium ion binding;GO:0030976//thiamine pyrophosphate binding;GO:0003824//catalytic activity;GO:0000287//magnesium ion binding;GO:0030976//thiamine pyrophosphate binding	-	WP_010997705.1/0.0e+00/1
PCC7120DELTA_RS10485	all1737	969	86.7321	101.774	0.230737	Up	0.441992	0.199215	known_mRNA	PCC7120DELTA_RS10485	K00752|1|2.8e-10|71.6|cwo:Cwoe_1375|hyaluronan synthase [EC:2.4.1.212];K00786|4|4.0e-09|67.8|azo:azo1804|glycosyltransferase [EC:2.4.-.-];K11936|5|6.9e-09|67.0|ese:ECSF_0928|poly-beta-1,6-N-acetyl-D-glucosamine synthase [EC:2.4.1.-]	-	GO:0016740//transferase activity	-	WP_010995905.1/2.2e-182/1
PCC7120DELTA_RS08240	all1281	642	41.9077	36.2898	-0.20765	Down	0.712329	0.463472	known_mRNA	PCC7120DELTA_RS08240	K02485|1|3.1e-50|203.8|syn:slr2024|two-component system, response regulator;K07658|2|1.2e-14|85.5|aft:BBF96_14265|two-component system, OmpR family, alkaline phosphatase synthesis response regulator PhoP;K02658|3|1.6e-14|85.1|tbn:TBH_C1800|twitching motility two-component system response regulator PilH;K02487|5|2.3e-13|81.3|net:Neut_1162|type IV pili sensor histidine kinase and response regulator…	GO:0005622//intracellular;GO:0005622//intracellular;GO:0005622//intracellular	GO:0003677//DNA binding	GO:0000160//phosphorelay signal transduction system;GO:0000160//phosphorelay signal transduction system;GO:0000160//phosphorelay signal transduction system	WP_010995453.1/3.3e-110/1
PCC7120DELTA_RS29650		198	2.56407	2.13283	-0.265663	Down	0.793003	0.57611	known_mRNA	PCC7120DELTA_RS29650	K05841|1|1.4e-20|103.6|non:NOS3756_57350|sterol 3beta-glucosyltransferase [EC:2.4.1.173]	-	-	-	WP_010999809.1/1.1e-27/1
PCC7120DELTA_RS23685	all4402	726	55.4519	66.0387	0.252075	Up	0.507695	0.24951	known_mRNA	PCC7120DELTA_RS23685	-	GO:0016021//integral component of membrane;GO:0016021//integral component of membrane	-	-	WP_010998537.1/1.2e-124/1
PCC7120DELTA_RS19355	alr3527	900	173.442	374.407	1.11016	Up	2.21607e-20	6.68161e-22	known_mRNA	PCC7120DELTA_RS19355	K03183|1|1.1e-13|82.8|dge:Dgeo_0058|demethylmenaquinone methyltransferase / 2-methoxy-6-polyprenyl-1,4-benzoquinol methylase [EC:2.1.1.163 2.1.1.201];K02169|4|1.2e-12|79.3|msx:AU14_12120|malonyl-CoA O-methyltransferase [EC:2.1.1.197]	-	GO:0008168//methyltransferase activity;GO:0008168//methyltransferase activity	-	WP_010997677.1/1.5e-169/1
PCC7120DELTA_RS26140	alr4907	921	417.184	331.042	-0.333672	Down	0.00730519	0.00121019	known_mRNA	PCC7120DELTA_RS26140	K00611|1|5.3e-152|542.3|nop:Nos7524_2597|ornithine carbamoyltransferase [EC:2.1.3.3]	GO:0005737//cytoplasm;GO:0005737//cytoplasm;GO:0005737//cytoplasm	GO:0016597//amino acid binding;GO:0004585//ornithine carbamoyltransferase activity;GO:0016597//amino acid binding;GO:0004585//ornithine carbamoyltransferase activity;GO:0016597//amino acid binding;GO:0004585//ornithine carbamoyltransferase activity	GO:0006526//arginine biosynthetic process	WP_010999033.1/7.1e-167/1
PCC7120DELTA_RS07625	alr1153	1089	558.223	400.008	-0.480812	Down	3.71734e-06	3.33752e-07	known_mRNA	PCC7120DELTA_RS07625	K00766|1|1.5e-198|697.2|ana:alr1153|anthranilate phosphoribosyltransferase [EC:2.4.2.18]	-	GO:0004048//anthranilate phosphoribosyltransferase activity;GO:0046872//metal ion binding;GO:0004048//anthranilate phosphoribosyltransferase activity;GO:0000287//magnesium ion binding	GO:0000162//tryptophan biosynthetic process;GO:0000162//tryptophan biosynthetic process	WP_010995326.1/1.6e-197/1
PCC7120DELTA_RS21550	alr3968	330	63.895	71.1036	0.15422	Up	0.708945	0.459692	known_mRNA	PCC7120DELTA_RS21550	-	-	-	-	WP_010998109.1/1.6e-55/1
PCC7120DELTA_RS07480	alr1125	381	8.35745	8.85398	0.0832638	Up	0.944601	0.851881	known_mRNA	PCC7120DELTA_RS07480	-	GO:0016021//integral component of membrane	-	-	WP_010995298.1/1.4e-68/1
PCC7120DELTA_RS05740	all0772	618	32.5395	46.8059	0.524501	Up	0.159494	0.0486764	known_mRNA	PCC7120DELTA_RS05740	K02169|1|7.0e-15|86.3|halk:CUU95_03025|malonyl-CoA O-methyltransferase [EC:2.1.1.197]	-	GO:0008168//methyltransferase activity	-	WP_010994946.1/4.7e-114/1
PCC7120DELTA_RS13165	all2262	429	46.1706	65.8851	0.512979	Up	0.0928845	0.0239446	known_mRNA	PCC7120DELTA_RS13165	-	-	-	-	WP_010996419.1/3.1e-72/1
PCC7120DELTA_RS23200	all4303	642	198.69	197.856	-0.00606362	Down	0.983503	0.963778	known_mRNA	PCC7120DELTA_RS23200	K15352|1|3.6e-30|137.1|pstw:DSJ_22510|secreted effector protein PipB2;K09022|3|1.7e-27|128.3|pagh:NIES204_14810|2-iminobutanoate/2-iminopropanoate deaminase [EC:3.5.99.10]	-	-	-	WP_010998441.1/3.0e-111/1
PCC7120DELTA_RS17735	all3197	561	49.4621	74.3493	0.587996	Up	0.0340975	0.00709936	known_mRNA	PCC7120DELTA_RS17735	-	GO:0016021//integral component of membrane;GO:0016021//integral component of membrane;GO:0016021//integral component of membrane;GO:0016021//integral component of membrane	-	-	WP_010997348.1/2.1e-100/1
PCC7120DELTA_RS09475	alr1535	720	15.6847	12.9613	-0.275153	Down	0.731668	0.488454	known_mRNA	PCC7120DELTA_RS09475	-	GO:0016021//integral component of membrane;GO:0016021//integral component of membrane	-	-	WP_010995704.1/5.3e-133/1
PCC7120DELTA_RS04455	alr0508	564	8.96937	10.787	0.266217	Up	0.76201	0.531747	known_mRNA	PCC7120DELTA_RS04455	-	-	-	-	WP_010994684.1/4.9e-102/1
PCC7120DELTA_RS20620	all3781	459	25.5613	34.5486	0.434666	Up	0.338549	0.134909	known_mRNA	PCC7120DELTA_RS20620	-	-	-	-	WP_010997922.1/4.6e-74/1
PCC7120DELTA_RS10265	all1694	876	490.665	506.373	0.0454624	Up	0.816288	0.616332	known_mRNA	PCC7120DELTA_RS10265	K03644|1|6.6e-152|542.0|glp:Glo7428_3453|lipoyl synthase [EC:2.8.1.8]	GO:0005737//cytoplasm;GO:0005737//cytoplasm;GO:0005737//cytoplasm	GO:0051539//4 iron, 4 sulfur cluster binding;GO:0016992//lipoate synthase activity;GO:0046872//metal ion binding;GO:0051539//4 iron, 4 sulfur cluster binding;GO:0016992//lipoate synthase activity;GO:0046872//metal ion binding;GO:0051539//4 iron, 4 sulfur cluster binding;GO:0016992//lipoate synthase activity;GO:0046872//metal ion binding	GO:0009249//protein lipoylation;GO:0009249//protein lipoylation	WP_010995863.1/2.0e-166/1
PCC7120DELTA_RS04730		336	0.886282	0.802048	-0.144078	Down	0.864781	0.700861	known_mRNA	PCC7120DELTA_RS04730	-	-	-	-	WP_015141320.1/1.6e-55/1
PCC7120DELTA_RS20205	all3695	1167	289.599	260.818	-0.151013	Down	0.413579	0.180949	known_mRNA	PCC7120DELTA_RS20205	K01787|1|5.8e-196|688.7|calt:Cal6303_4153|N-acylglucosamine 2-epimerase [EC:5.1.3.8]	-	GO:0003824//catalytic activity;GO:0003824//catalytic activity	-	WP_010997838.1/3.7e-237/1
PCC7120DELTA_RS20445	all3746	1389	1626.74	1214.74	-0.42134	Down	1.13866e-09	6.77094e-11	known_mRNA	PCC7120DELTA_RS20445	K23139|1|1.0e-199|701.4|noe:CLI64_14695|cytochrome P450 family 110 [EC:1.14.-.-]	-	GO:0020037//heme binding;GO:0005506//iron ion binding;GO:0004497//monooxygenase activity;GO:0016705//oxidoreductase activity, acting on paired donors, with incorporation or reduction of molecular oxygen	-	WP_094350658.1/1.9e-203/1
PCC7120DELTA_RS24010	asr4471	282	7.49498	8.93782	0.253998	Up	0.785102	0.564826	known_mRNA	PCC7120DELTA_RS24010	-	-	-	-	BAB76170.1/3.6e-45/1
PCC7120DELTA_RS12130	alr2064	1521	63.7966	77.059	0.272484	Up	0.430351	0.191027	known_mRNA	PCC7120DELTA_RS12130	K09835|1|9.7e-284|980.7|ava:Ava_3112|prolycopene isomerase [EC:5.2.1.13]	-	GO:0046608//carotenoid isomerase activity;GO:0016491//oxidoreductase activity;GO:0046608//carotenoid isomerase activity;GO:0016491//oxidoreductase activity	GO:0016117//carotenoid biosynthetic process;GO:0016117//carotenoid biosynthetic process	WP_010996225.1/6.9e-300/1
PCC7120DELTA_RS29020	all7131	447	8.40679	9.30133	0.145882	Up	0.886888	0.742081	known_mRNA	PCC7120DELTA_RS29020	K03561|1|1.3e-07|61.6|ngg:RG540_CH42650|biopolymer transport protein ExbB;K12132|2|2.3e-07|60.8|mbd:MEBOL_003686|eukaryotic-like serine/threonine-protein kinase [EC:2.7.11.1];K21712|3|1.1e-06|58.5|ala:BFG52_12640|N-acetylglucosamine-binding protein A;K02343|5|1.9e-06|57.8|cwo:Cwoe_5293|DNA polymerase III subunit gamma/tau [EC:2.7.7.7]	-	-	-	WP_070205953.1/1.8e-78/1
PCC7120DELTA_RS20105	alr3676	1950	82.7226	92.5905	0.162583	Up	0.649405	0.386736	known_mRNA	PCC7120DELTA_RS20105	K04043|1|1.5e-10|73.6|amd:AMED_6426|molecular chaperone DnaK	GO:0016021//integral component of membrane;GO:0016021//integral component of membrane;GO:0016021//integral component of membrane	-	-	WP_010997820.1/0.0e+00/1
PCC7120DELTA_RS24390	alr4550	1728	75497.1	61276.2	-0.301095	Down	5.78014e-09	3.72756e-10	known_mRNA	PCC7120DELTA_RS24390	K07267|1|1.1e-49|203.4|ava:Ava_C0023|porin;K07114|3|1.4e-15|90.1|csg:Cylst_0633|Ca-activated chloride channel homolog	GO:0016021//integral component of membrane;GO:0016021//integral component of membrane;GO:0016021//integral component of membrane	GO:0005215//transporter activity;GO:0005215//transporter activity;GO:0005215//transporter activity	-	WP_010998682.1/0.0e+00/1
PCC7120DELTA_RS22280	all4110	1143	70.8435	67.7058	-0.0653555	Down	0.897833	0.763931	known_mRNA	PCC7120DELTA_RS22280	K03284|1|9.7e-212|741.1|ava:Ava_0795|magnesium transporter	GO:0016021//integral component of membrane;GO:0005886//plasma membrane;GO:0016021//integral component of membrane;GO:0005886//plasma membrane	GO:0015087//cobalt ion transmembrane transporter activity;GO:0015095//magnesium ion transmembrane transporter activity;GO:0015087//cobalt ion transmembrane transporter activity;GO:0015095//magnesium ion transmembrane transporter activity	-	WP_010998249.1/1.0e-218/1
PCC7120DELTA_RS08110	all1253	717	140.167	138.035	-0.0221058	Down	0.960663	0.897021	known_mRNA	PCC7120DELTA_RS08110	-	-	-	-	WP_010995425.1/2.1e-126/1
PCC7120DELTA_RS22550	alr4165	927	488.95	509.315	0.0588687	Up	0.757149	0.525392	known_mRNA	PCC7120DELTA_RS22550	K09970|1|2.6e-170|603.2|ana:alr4165|general L-amino acid transport system permease protein	GO:0016021//integral component of membrane;GO:0005886//plasma membrane;GO:0016021//integral component of membrane;GO:0005886//plasma membrane	GO:0005215//transporter activity;GO:0005215//transporter activity	-	WP_010998304.1/2.6e-169/1
PCC7120DELTA_RS00945	alr8005	642	19.2252	17.4224	-0.142054	Down	0.855366	0.686155	known_mRNA	PCC7120DELTA_RS00945	-	-	-	-	WP_010994063.1/6.6e-119/1
PCC7120DELTA_RS14750	alr2588	2556	58.3263	72.2907	0.309664	Up	0.418015	0.183731	known_mRNA	PCC7120DELTA_RS14750	K02014|1|0.0e+00|1677.9|ana:alr2588|iron complex outermembrane recepter protein	GO:0009279//cell outer membrane;GO:0009279//cell outer membrane	GO:0005506//iron ion binding;GO:0004872//receptor activity;GO:0005506//iron ion binding;GO:0004872//receptor activity	GO:0015891//siderophore transport;GO:0015891//siderophore transport	WP_010996744.1/0.0e+00/1
PCC7120DELTA_RS13995	all2436	1788	1127.98	1099.43	-0.0369915	Down	0.796657	0.584121	known_mRNA	PCC7120DELTA_RS13995	K01876|1|4.6e-309|1065.1|calt:Cal6303_3393|aspartyl-tRNA synthetase [EC:6.1.1.12]	GO:0005737//cytoplasm	GO:0004815//aspartate-tRNA ligase activity;GO:0050560//aspartate-tRNA(Asn) ligase activity;GO:0005524//ATP binding;GO:0003676//nucleic acid binding	GO:0006422//aspartyl-tRNA aminoacylation	Q3MGL3.1/0.0e+00/1
PCC7120DELTA_RS04610	alr0536	714	16206	14439.6	-0.166497	Down	0.00732441	0.00121466	known_mRNA	PCC7120DELTA_RS04610	K02290|1|5.6e-133|478.8|ana:alr0536|phycobilisome rod-core linker protein	GO:0030089//phycobilisome;GO:0016021//integral component of membrane;GO:0030089//phycobilisome;GO:0016021//integral component of membrane;GO:0030089//phycobilisome	-	GO:0015979//photosynthesis;GO:0015979//photosynthesis;GO:0015979//photosynthesis	WP_010994712.1/5.8e-132/1
PCC7120DELTA_RS19015	all3458	519	67.1532	70.2933	0.0659307	Up	0.889724	0.747302	known_mRNA	PCC7120DELTA_RS19015	K07136|1|2.0e-95|353.6|ana:all3458|uncharacterized protein	GO:0016021//integral component of membrane;GO:0016021//integral component of membrane;GO:0016021//integral component of membrane	GO:0016740//transferase activity	-	WP_010997608.1/2.0e-94/1
PCC7120DELTA_RS17220	all3093	1521	357.344	332.503	-0.103947	Down	0.573706	0.308136	known_mRNA	PCC7120DELTA_RS17220	K00602|1|6.0e-286|988.0|ana:all3093|phosphoribosylaminoimidazolecarboxamide formyltransferase / IMP cyclohydrolase [EC:2.1.2.3 3.5.4.10]	-	GO:0003937//IMP cyclohydrolase activity;GO:0004643//phosphoribosylaminoimidazolecarboxamide formyltransferase activity;GO:0003937//IMP cyclohydrolase activity;GO:0004643//phosphoribosylaminoimidazolecarboxamide formyltransferase activity	GO:0006189//'de novo' IMP biosynthetic process;GO:0006189//'de novo' IMP biosynthetic process	WP_010997244.1/6.3e-285/1
PCC7120DELTA_RS06065		795	9.2899	13.7541	0.566127	Up	0.394718	0.167937	known_mRNA	PCC7120DELTA_RS06065	K06921|1|9.0e-148|528.1|ana:alr0841|uncharacterized protein;K01999|2|9.6e-09|66.2|nfl:COO91_05625|branched-chain amino acid transport system substrate-binding protein	-	-	-	BAB72798.1/9.3e-147/1
PCC7120DELTA_RS04575	alr0529	492	244601	223113	-0.132656	Down	0.091592	0.0234887	known_mRNA	PCC7120DELTA_RS04575	K02284|1|3.2e-79|299.7|calo:Cal7507_3700|phycocyanin alpha chain	GO:0030089//phycobilisome	-	GO:0055114//oxidation-reduction process;GO:0015979//photosynthesis;GO:0018298//protein-chromophore linkage	WP_066383327.1/1.8e-84/1
PCC7120DELTA_RS21425	alr3943	687	1912.02	1853.8	-0.0446148	Down	0.700259	0.447955	known_mRNA	PCC7120DELTA_RS21425	K02007|1|2.3e-123|446.8|ana:alr3943|cobalt/nickel transport system permease protein	-	-	-	Q8YQ91.1/2.3e-122/1
PCC7120DELTA_RS03265	all0258	420	125.861	124.146	-0.0198	Down	0.96207	0.900994	known_mRNA	PCC7120DELTA_RS03265	K02638|1|3.6e-71|272.7|ana:all0258|plastocyanin	GO:0042651//thylakoid membrane;GO:0042651//thylakoid membrane	GO:0005507//copper ion binding;GO:0009055//electron transfer activity;GO:0005507//copper ion binding;GO:0009055//electron transfer activity	GO:0055114//oxidation-reduction process;GO:0055114//oxidation-reduction process	WP_010994435.1/3.7e-70/1
PCC7120DELTA_RS31295		794	136.129	95.5912	-0.510027	Down	0.011902	0.00210444	known_mRNA	PCC7120DELTA_RS31295	K07492|1|3.4e-70|270.4|ana:all7002|putative transposase	-	-	-	BAY72809.1/6.5e-76/1
PCC7120DELTA_RS18080	asl3264	195	70.8935	81.5964	0.202852	Up	0.582879	0.318479	known_mRNA	PCC7120DELTA_RS18080	K06197|1|1.7e-28|129.8|ana:asl3264|cation transport regulator	-	-	-	WP_010997415.1/1.8e-27/1
PCC7120DELTA_RS24985	alr4672	939	1576.61	1391.28	-0.180412	Down	0.0163034	0.00301216	known_mRNA	PCC7120DELTA_RS24985	K01153|1|4.0e-06|57.8|pagh:NIES204_39300|type I restriction enzyme, R subunit [EC:3.1.21.3]	GO:0016021//integral component of membrane	-	-	WP_010998803.1/3.5e-169/1
PCC7120DELTA_RS26445	all4972	540	30.0606	28.4881	-0.0775149	Down	0.919063	0.800062	known_mRNA	PCC7120DELTA_RS26445	K10917|1|1.4e-32|144.8|pshi:SAMEA2665130_2841|PadR family transcriptional regulator, regulatory protein AphA	-	-	-	WP_010999098.1/1.3e-96/1
PCC7120DELTA_RS03055	all0216	330	362.258	374.211	0.0468346	Up	0.830206	0.640802	known_mRNA	PCC7120DELTA_RS03055	-	-	-	-	BAB77740.1/5.9e-55/1
PCC7120DELTA_RS09690	alr1577	1101	18.2139	17.5428	-0.0541635	Down	0.954454	0.878533	known_mRNA	PCC7120DELTA_RS09690	-	-	-	-	WP_010995746.1/8.2e-210/1
PCC7120DELTA_RS07090	all1046	783	237.703	234.562	-0.0191895	Down	0.954977	0.883622	known_mRNA	PCC7120DELTA_RS07090	K11957|1|5.0e-143|512.3|ana:all1046|neutral amino acid transport system ATP-binding protein	-	GO:0005524//ATP binding;GO:0016887//ATPase activity;GO:0005524//ATP binding;GO:0016887//ATPase activity;GO:0005524//ATP binding;GO:0016887//ATPase activity;GO:0005524//ATP binding;GO:0016887//ATPase activity	-	WP_010995220.1/5.2e-142/1
PCC7120DELTA_RS05165	alr0651	525	416.852	391.853	-0.0892198	Down	0.622273	0.357103	known_mRNA	PCC7120DELTA_RS05165	-	-	-	-	WP_010994827.1/2.7e-94/1
PCC7120DELTA_RS16505	alr2949	2196	142.529	177.291	0.314862	Up	0.119402	0.0327606	known_mRNA	PCC7120DELTA_RS16505	-	-	-	-	WP_044521562.1/0.0e+00/1
PCC7120DELTA_RS20360	alr3729	417	4.33207	5.46838	0.336056	Up	0.72558	0.478615	known_mRNA	PCC7120DELTA_RS20360	-	-	-	-	WP_010997871.1/3.0e-72/1
PCC7120DELTA_RS06240	all0875	1659	494.96	654.67	0.403458	Up	0.422861	0.186427	known_mRNA	PCC7120DELTA_RS06240	K00700|1|0.0e+00|1124.4|non:NOS3756_14260|1,4-alpha-glucan branching enzyme [EC:2.4.1.18]	GO:0005737//cytoplasm;GO:0005737//cytoplasm;GO:0005737//cytoplasm	GO:0033942;GO:0043169//cation binding;GO:0016757//transferase activity, transferring glycosyl groups;GO:0033942;GO:0043169//cation binding;GO:0016757//transferase activity, transferring glycosyl groups;GO:0033942;GO:0043169//cation binding;GO:0016757//transferase activity, transferring glycosyl groups	GO:0005978//glycogen biosynthetic process;GO:0005992//trehalose biosynthetic process;GO:0005978//glycogen biosynthetic process;GO:0005992//trehalose biosynthetic process;GO:0005978//glycogen biosynthetic process;GO:0005992//trehalose biosynthetic process	WP_010995049.1/0.0e+00/1
PCC7120DELTA_RS27770	all5244	669	227.014	311.283	0.455444	Up	0.000654534	8.42014e-05	known_mRNA	PCC7120DELTA_RS27770	-	GO:0016021//integral component of membrane	-	-	BAB76943.1/9.0e-119/1
PCC7120DELTA_RS12435	alr2119	1464	33.0275	40.8926	0.308173	Up	0.538567	0.275959	known_mRNA	PCC7120DELTA_RS12435	K04759|1|9.9e-193|678.3|cyj:Cyan7822_3307|ferrous iron transport protein B	GO:0016021//integral component of membrane;GO:0016021//integral component of membrane	GO:0015093//ferrous iron transmembrane transporter activity;GO:0015093//ferrous iron transmembrane transporter activity	-	WP_010996277.1/1.0e-276/1
PCC7120DELTA_RS02745	all0157	669	118.101	107.938	-0.129818	Down	0.705819	0.454098	known_mRNA	PCC7120DELTA_RS02745	-	-	-	-	WP_010994334.1/5.3e-119/1
PCC7120DELTA_RS10200	all1681	1002	239.655	232.606	-0.0430724	Down	0.880011	0.729215	known_mRNA	PCC7120DELTA_RS10200	K00609|1|2.3e-185|653.3|ana:all1681|aspartate carbamoyltransferase catalytic subunit [EC:2.1.3.2]	-	GO:0016597//amino acid binding;GO:0004070//aspartate carbamoyltransferase activity;GO:0016597//amino acid binding;GO:0004070//aspartate carbamoyltransferase activity;GO:0016597//amino acid binding;GO:0004070//aspartate carbamoyltransferase activity	GO:0006207//'de novo' pyrimidine nucleobase biosynthetic process;GO:0044205//'de novo' UMP biosynthetic process;GO:0006520//cellular amino acid metabolic process;GO:0006207//'de novo' pyrimidine nucleobase biosynthetic process;GO:0044205//'de novo' UMP biosynthetic process;GO:0006520//cellular amino acid metabolic process;GO:0006207//'de novo' pyrimidine nucleobase biosynthetic process;GO:0044205…	WP_010995850.1/2.4e-184/1
PCC7120DELTA_RS12250	alr2087	312	129.738	132.971	0.0355077	Up	0.928206	0.819216	known_mRNA	PCC7120DELTA_RS12250	K13195|1|2.3e-14|83.6|mup:A0256_22020|cold-inducible RNA-binding protein	-	GO:0003676//nucleic acid binding;GO:0003676//nucleic acid binding	-	WP_010996245.1/2.0e-52/1
PCC7120DELTA_RS00775	all7658	282	2.10412	1.65435	-0.346951	Down	0.702378	0.449428	known_mRNA	PCC7120DELTA_RS00775	-	-	-	-	WP_044520291.1/8.1e-45/1
PCC7120DELTA_RS09530	alr1546	513	380.787	435.858	0.194873	Up	0.164726	0.0509353	known_mRNA	PCC7120DELTA_RS09530	-	-	-	-	WP_010995715.1/9.1e-95/1
PCC7120DELTA_RS16770	asr3002	228	0.149602	0.162235	0.116956	Up	0.765234	0.53977	known_mRNA	PCC7120DELTA_RS16770	-	-	-	-	WP_010997153.1/5.5e-36/1
PCC7120DELTA_RS12505	all2133	333	59.6926	47.6659	-0.324595	Down	0.385281	0.162696	known_mRNA	PCC7120DELTA_RS12505	-	-	-	-	WP_010996291.1/3.5e-55/1
PCC7120DELTA_RS19020	all3459	1275	2539.13	1824.79	-0.476601	Down	3.34819e-16	1.21701e-17	known_mRNA	PCC7120DELTA_RS19020	-	-	-	-	WP_010997609.1/1.7e-238/1
PCC7120DELTA_RS02695	all0147	393	1284.05	1343.6	0.0654049	Up	0.599407	0.336287	known_mRNA	PCC7120DELTA_RS02695	K02888|1|1.2e-65|254.2|ana:all0147|large subunit ribosomal protein L21	GO:0005840//ribosome;GO:0005840//ribosome;GO:0005840//ribosome	GO:0019843//rRNA binding;GO:0003735//structural constituent of ribosome;GO:0019843//rRNA binding;GO:0003735//structural constituent of ribosome;GO:0019843//rRNA binding;GO:0003735//structural constituent of ribosome	GO:0006412//translation;GO:0006412//translation;GO:0006412//translation	WP_010994324.1/1.3e-64/1
PCC7120DELTA_RS26735	all5029	474	20.1222	16.9484	-0.247644	Down	0.729444	0.484079	known_mRNA	PCC7120DELTA_RS26735	K09935|1|2.0e-86|323.6|ana:all5029|uncharacterized protein	-	-	-	WP_010999155.1/2.1e-85/1
PCC7120DELTA_RS25245	all4724	1233	45.6061	57.7356	0.340234	Up	0.357524	0.146423	known_mRNA	PCC7120DELTA_RS25245	K22879|1|1.4e-06|59.7|vpd:VAPA_1c04970|FAD-dependent urate hydroxylase [EC:1.14.13.113]	-	-	-	WP_010998855.1/1.4e-242/1
PCC7120DELTA_RS02205	alr0045	459	1982.5	1528.92	-0.37481	Down	9.98985e-08	7.37944e-09	known_mRNA	PCC7120DELTA_RS02205	K05337|1|2.1e-85|320.1|ana:alr0045|ferredoxin	-	-	-	WP_010994222.1/2.2e-84/1
PCC7120DELTA_RS07700	all1168	1335	82.1222	88.0262	0.100159	Up	0.813109	0.612723	known_mRNA	PCC7120DELTA_RS07700	-	GO:0016021//integral component of membrane	GO:0015114//phosphate ion transmembrane transporter activity	-	WP_044520833.1/2.8e-244/1
PCC7120DELTA_RS12645	all2161	2925	48.4136	32.7051	-0.565896	Down	0.12376	0.0344953	known_mRNA	PCC7120DELTA_RS12645	K06596|1|0.0e+00|1910.2|ana:all2161|chemosensory pili system protein ChpA (sensor histidine kinase/response regulator)	GO:0005737//cytoplasm	GO:0000155//phosphorelay sensor kinase activity	GO:0006935//chemotaxis	WP_010996319.1/0.0e+00/1
PCC7120DELTA_RS27740	alr5238	1149	30.9744	41.6763	0.42815	Up	0.301901	0.114439	known_mRNA	PCC7120DELTA_RS27740	K13668|1|6.2e-41|173.7|cts:Ctha_0296|phosphatidyl-myo-inositol dimannoside synthase [EC:2.4.1.346]	-	GO:0016740//transferase activity	-	WP_010999362.1/8.8e-223/1
PCC7120DELTA_RS01435	asl8521	228	14.4195	14.7599	0.0336591	Up	0.971887	0.929334	known_mRNA	PCC7120DELTA_RS01435	-	-	-	GO:0006355//regulation of transcription, DNA-templated	WP_010999515.1/1.2e-33/1
PCC7120DELTA_RS22530	alr4161	795	241.433	227.751	-0.0841632	Down	0.736361	0.497427	known_mRNA	PCC7120DELTA_RS22530	K10026|1|1.1e-150|537.7|ana:alr4161|7-carboxy-7-deazaguanine synthase [EC:4.3.99.3]	-	GO:0051539//4 iron, 4 sulfur cluster binding;GO:0016840//carbon-nitrogen lyase activity;GO:0000287//magnesium ion binding;GO:1904047//S-adenosyl-L-methionine binding;GO:0051539//4 iron, 4 sulfur cluster binding;GO:0016840//carbon-nitrogen lyase activity;GO:0000287//magnesium ion binding;GO:1904047//S-adenosyl-L-methionine binding;GO:0051539//4 iron, 4 sulfur cluster binding;GO:0016840//carbon-nit…	GO:0008616//queuosine biosynthetic process;GO:0008616//queuosine biosynthetic process;GO:0008616//queuosine biosynthetic process	WP_010998300.1/1.2e-149/1
PCC7120DELTA_RS20660	alr3789	2301	48.4508	48.6027	0.00451467	Up	0.991739	0.985048	known_mRNA	PCC7120DELTA_RS20660	-	-	GO:0003677//DNA binding;GO:0003677//DNA binding;GO:0043565//sequence-specific DNA binding	-	WP_010997930.1/0.0e+00/1
PCC7120DELTA_RS26300	all4940	423	20.4518	25.761	0.33296	Up	0.573706	0.307947	known_mRNA	PCC7120DELTA_RS26300	-	-	-	-	WP_010999066.1/2.6e-71/1
PCC7120DELTA_RS18780	all3410	1170	209.355	198.129	-0.0795118	Down	0.7617	0.531044	known_mRNA	PCC7120DELTA_RS18780	K00324|1|1.3e-198|697.6|non:NOS3756_50640|H+-translocating NAD(P) transhydrogenase subunit alpha [EC:1.6.1.2 7.1.1.1]	-	GO:0016491//oxidoreductase activity	-	BAB75109.1/9.3e-212/1
PCC7120DELTA_RS17380	alr3125	714	49.6357	77.0619	0.634638	Up	0.0205708	0.00394188	known_mRNA	PCC7120DELTA_RS17380	K21480|1|1.1e-128|464.5|ana:alr3125|heme oxygenase (biliverdin-producing, ferredoxin) [EC:1.14.15.20]	-	GO:0004392//heme oxygenase (decyclizing) activity;GO:0046872//metal ion binding;GO:0004392//heme oxygenase (decyclizing) activity;GO:0046872//metal ion binding;GO:0004392//heme oxygenase (decyclizing) activity;GO:0046872//metal ion binding	GO:0006788//heme oxidation;GO:0006788//heme oxidation;GO:0006788//heme oxidation	WP_010997276.1/1.1e-127/1
PCC7120DELTA_RS03870		756	164.649	397.339	1.27098	Up	1.5566e-23	4.14573e-25	known_mRNA	PCC7120DELTA_RS03870	K02013|1|5.0e-140|502.3|ana:all0389|iron complex transport system ATP-binding protein [EC:3.6.3.34]	-	-	-	BAB72347.1/5.2e-139/1
PCC7120DELTA_RS08220	asr1277	117	8.19387	5.06987	-0.692596	Down	0.330667	0.130661	known_mRNA	PCC7120DELTA_RS08220	K02710|1|4.7e-13|77.8|ana:asr1277|photosystem II PsbI protein	GO:0016021//integral component of membrane;GO:0009539//photosystem II reaction center;GO:0042651//thylakoid membrane;GO:0016021//integral component of membrane;GO:0009539//photosystem II reaction center;GO:0042651//thylakoid membrane;GO:0016021//integral component of membrane;GO:0009539//photosystem II reaction center;GO:0042651//thylakoid membrane;GO:0016021//integral component of membrane;GO:00…	-	GO:0015979//photosynthesis;GO:0015979//photosynthesis;GO:0015979//photosynthesis;GO:0015979//photosynthesis	ABA22611.1/4.9e-12/1
PCC7120DELTA_RS27030	all5096	1368	415.934	512.877	0.302259	Up	0.00817281	0.00137582	known_mRNA	PCC7120DELTA_RS27030	K03699|1|4.0e-63|247.7|mox:DAMO_2633|putative hemolysin	-	-	-	WP_044522482.1/5.1e-254/1
PCC7120DELTA_RS21825	asl4022	285	1685.93	1375.3	-0.293797	Down	0.00123799	0.000169834	known_mRNA	PCC7120DELTA_RS21825	K13195|1|3.5e-09|66.2|caq:IM40_03700|cold-inducible RNA-binding protein;K03655|3|5.5e-07|58.9|acy:Anacy_5121|ATP-dependent DNA helicase RecG [EC:3.6.4.12]	-	GO:0003723//RNA binding;GO:0003676//nucleic acid binding;GO:0003676//nucleic acid binding;GO:0003676//nucleic acid binding	-	WP_010998162.1/1.5e-46/1
PCC7120DELTA_RS07725	all1173	567	277.014	496.611	0.842155	Up	4.3278e-15	1.68908e-16	known_mRNA	PCC7120DELTA_RS07725	K04047|1|5.0e-100|369.0|ana:all1173|starvation-inducible DNA-binding protein	GO:0005623//cell;GO:0005623//cell;GO:0005623//cell	GO:0003677//DNA binding;GO:0008199//ferric iron binding;GO:0016722//oxidoreductase activity, oxidizing metal ions;GO:0003677//DNA binding;GO:0008199//ferric iron binding;GO:0016722//oxidoreductase activity, oxidizing metal ions;GO:0003677//DNA binding;GO:0008199//ferric iron binding;GO:0016722//oxidoreductase activity, oxidizing metal ions	GO:0006879//cellular iron ion homeostasis;GO:0006950//response to stress;GO:0006879//cellular iron ion homeostasis;GO:0006950//response to stress;GO:0006879//cellular iron ion homeostasis;GO:0006950//response to stress	WP_010995346.1/5.1e-99/1
PCC7120DELTA_RS13790	alr2394	780	288.45	237.956	-0.277625	Down	0.0628807	0.0147986	known_mRNA	PCC7120DELTA_RS13790	K02011|1|1.0e-71|275.4|let:O77CONTIG1_03184|iron(III) transport system permease protein;K01992|2|7.2e-09|66.6|mez:Mtc_0884|ABC-2 type transport system permease protein;K19341|3|1.4e-07|62.4|cps:CPS_4735|Cu-processing system permease protein	GO:0016021//integral component of membrane	-	GO:0006810//transport	BAY68015.1/8.8e-134/1
PCC7120DELTA_RS05985	all0825	2040	23.1293	25.9423	0.165585	Up	0.802877	0.594632	known_mRNA	PCC7120DELTA_RS05985	K11959|1|6.1e-92|344.0|mic:Mic7113_4977|urea transport system substrate-binding protein;K03320|2|2.5e-85|322.0|pagh:NIES204_19470|ammonium transporter, Amt family;K11354|5|3.9e-78|298.1|oni:Osc7112_2399|two-component system, chemotaxis family, sensor kinase Cph1 [EC:2.7.13.3]	-	-	-	BAB72782.1/0.0e+00/1
PCC7120DELTA_RS16045	alr2858	765	13.6149	13.2981	-0.0339748	Down	0.971958	0.930733	known_mRNA	PCC7120DELTA_RS16045	K20444|1|4.6e-08|63.9|iod:EJO50_04420|O-antigen biosynthesis protein [EC:2.4.1.-]	-	-	-	WP_010997009.1/6.4e-145/1
PCC7120DELTA_RS24235	asr4517	198	4.81522	8.03982	0.739563	Up	0.297267	0.112085	known_mRNA	PCC7120DELTA_RS24235	-	-	-	-	WP_010998650.1/2.8e-28/1
PCC7120DELTA_RS18480	all3348	672	29.8758	25.4449	-0.231603	Down	0.702534	0.449763	known_mRNA	PCC7120DELTA_RS18480	K07695|1|1.3e-06|58.9|mvq:MYVA_2440|two-component system, NarL family, response regulator DevR;K07687|2|4.9e-06|57.0|xne:XNC1_2853|two-component system, NarL family, captular synthesis response regulator RcsB	GO:0005622//intracellular;GO:0005622//intracellular	-	GO:0000160//phosphorelay signal transduction system;GO:0000160//phosphorelay signal transduction system	WP_010997499.1/1.3e-120/1
PCC7120DELTA_RS18905	all3436	330	9.75242	8.2468	-0.241926	Down	0.78971	0.570718	known_mRNA	PCC7120DELTA_RS18905	K01104|1|1.5e-19|100.9|chu:CHU_1113|protein-tyrosine phosphatase [EC:3.1.3.48]	-	-	-	WP_010997586.1/1.7e-54/1
PCC7120DELTA_RS00840	all7671	825	2.01431	1.15158	-0.806676	Down	0.207931	0.0692059	known_mRNA	PCC7120DELTA_RS00840	K01185|1|4.2e-23|114.0|reh:H16_B1313|lysozyme [EC:3.2.1.17]	GO:0016021//integral component of membrane;GO:0016021//integral component of membrane	GO:0003796//lysozyme activity;GO:0003796//lysozyme activity	GO:0044659//cytolysis by virus of host cell;GO:0009253//peptidoglycan catabolic process;GO:0044659//cytolysis by virus of host cell;GO:0009253//peptidoglycan catabolic process	WP_010993999.1/4.8e-154/1
PCC7120DELTA_RS28380	alr5370	621	71.882	73.1389	0.0250084	Up	0.96539	0.908308	known_mRNA	PCC7120DELTA_RS28380	K03183|1|4.7e-19|100.1|mac:MA_1319|demethylmenaquinone methyltransferase / 2-methoxy-6-polyprenyl-1,4-benzoquinol methylase [EC:2.1.1.163 2.1.1.201]	-	GO:0008168//methyltransferase activity;GO:0008168//methyltransferase activity	-	BAB77069.1/7.3e-115/1
PCC7120DELTA_RS00265	asr7554	225	3.21169	2.53701	-0.340207	Down	0.72638	0.479795	known_mRNA	PCC7120DELTA_RS00265	-	-	-	-	WP_010993882.1/1.5e-38/1
PCC7120DELTA_RS22160	all4084	582	402.074	547.417	0.445181	Up	5.46147e-05	5.71762e-06	known_mRNA	PCC7120DELTA_RS22160	-	-	-	-	WP_010998224.1/2.1e-108/1
PCC7120DELTA_RS01090	all8037	1773	7.39321	3.0965	-1.25556	Down	0.0386179	0.0082407	known_mRNA	PCC7120DELTA_RS01090	K03205|1|4.0e-71|274.6|cyj:Cyan7822_6073|type IV secretion system protein VirD4	GO:0016021//integral component of membrane	-	-	WP_010994095.1/0.0e+00/1
PCC7120DELTA_RS12595		375	15.405	18.458	0.260854	Up	0.718755	0.471004	known_mRNA	PCC7120DELTA_RS12595	-	-	-	-	BAZ53013.1/1.5e-30/1
PCC7120DELTA_RS01195	alr8061	843	2.00757	1.43962	-0.479765	Down	0.562119	0.294738	known_mRNA	PCC7120DELTA_RS01195	-	-	-	-	WP_010994119.1/2.3e-156/1
PCC7120DELTA_RS01865	all9019	1020	7.6893	6.71171	-0.196172	Down	0.845719	0.663314	known_mRNA	PCC7120DELTA_RS01865	K03733|1|1.8e-185|653.7|noe:CLI64_30255|integrase/recombinase XerC	-	GO:0003677//DNA binding;GO:0003677//DNA binding;GO:0003677//DNA binding	GO:0015074//DNA integration;GO:0006310//DNA recombination;GO:0015074//DNA integration;GO:0006310//DNA recombination;GO:0015074//DNA integration;GO:0006310//DNA recombination	WP_010994166.1/6.0e-191/1
PCC7120DELTA_RS01490	alr8532	915	5.9092	4.2403	-0.478796	Down	0.575442	0.312107	known_mRNA	PCC7120DELTA_RS01490	-	-	-	-	WP_010999526.1/8.4e-168/1
PCC7120DELTA_RS02575	all0123	627	134.913	146.824	0.122053	Up	0.670567	0.41142	known_mRNA	PCC7120DELTA_RS02575	-	-	-	-	WP_010994300.1/3.8e-119/1
PCC7120DELTA_RS31325		195	9.89611	5.76681	-0.779088	Down	0.23011	0.0798255	known_mRNA	PCC7120DELTA_RS31325	-	-	-	-	WP_084789148.1/5.1e-30/1
PCC7120DELTA_RS03885	all0392	1284	33.6288	39.9891	0.249909	Up	0.617715	0.352552	known_mRNA	PCC7120DELTA_RS03885	K03897|1|1.1e-240|837.4|ava:Ava_2835|lysine N6-hydroxylase [EC:1.14.13.59]	-	GO:0004497//monooxygenase activity;GO:0004497//monooxygenase activity	-	WP_010994568.1/8.8e-256/1
PCC7120DELTA_RS01375	all8508	1269	109.869	66.966	-0.714277	Down	0.00130816	0.000180557	known_mRNA	PCC7120DELTA_RS01375	-	-	-	-	WP_010999502.1/9.0e-245/1
PCC7120DELTA_RS07745	all1177	1323	4.16618	4.71722	0.179212	Up	0.867603	0.708179	known_mRNA	PCC7120DELTA_RS07745	K00870|1|1.1e-68|266.2|ana:all3691|protein kinase [EC:2.7.1.37];K11959|2|6.8e-68|263.5|mic:Mic7113_4977|urea transport system substrate-binding protein;K11354|3|3.5e-64|251.1|oni:Osc7112_2399|two-component system, chemotaxis family, sensor kinase Cph1 [EC:2.7.13.3];K03320|5|3.6e-61|241.1|pagh:NIES204_19470|ammonium transporter, Amt family	GO:0005622//intracellular	GO:0000155//phosphorelay sensor kinase activity	-	WP_010995350.1/2.6e-247/1
PCC7120DELTA_RS29570		196	40.9657	44.5633	0.121439	Up	0.835814	0.648771	known_mRNA	PCC7120DELTA_RS29570	-	-	-	-	WP_044291764.1/2.1e-12/1
PCC7120DELTA_RS19920	alr3639	774	95.1307	93.7916	-0.0204535	Down	0.966011	0.912573	known_mRNA	PCC7120DELTA_RS19920	-	-	-	-	WP_010997783.1/7.1e-144/1
PCC7120DELTA_RS23720	all4410	1146	25.156	39.5626	0.653233	Up	0.0871353	0.0220538	known_mRNA	PCC7120DELTA_RS23720	-	-	-	-	WP_010998545.1/2.7e-216/1
PCC7120DELTA_RS24395	alr4551	438	58.3511	52.4082	-0.154967	Down	0.752783	0.519508	known_mRNA	PCC7120DELTA_RS24395	K17472|1|5.3e-17|92.8|tab:CIG75_06900|Rrf2 family transcriptional regulator, cysteine metabolism repressor	-	GO:0003677//DNA binding;GO:0003677//DNA binding;GO:0003677//DNA binding;GO:0003677//DNA binding;GO:0003677//DNA binding	-	WP_010998683.1/4.9e-73/1
PCC7120DELTA_RS23095	alr4280	1311	48.9614	44.9877	-0.122116	Down	0.816345	0.616703	known_mRNA	PCC7120DELTA_RS23095	K02005|1|1.1e-235|820.8|ana:alr4280|HlyD family secretion protein	GO:0016021//integral component of membrane;GO:0016020//membrane;GO:0016020//membrane	-	GO:0009306//protein secretion;GO:0009306//protein secretion;GO:0009306//protein secretion	WP_010998418.1/1.1e-234/1
PCC7120DELTA_RS26755	alr5034	951	213.598	180.383	-0.243838	Down	0.189105	0.0612928	known_mRNA	PCC7120DELTA_RS26755	K03924|1|6.1e-159|565.5|nop:Nos7524_4008|MoxR-like ATPase [EC:3.6.3.-]	-	GO:0005524//ATP binding;GO:0016887//ATPase activity;GO:0005524//ATP binding;GO:0016887//ATPase activity	-	WP_044522451.1/1.5e-172/1
PCC7120DELTA_RS22110	all4080	1650	27.635	62.3706	1.17437	Up	8.60045e-05	9.4216e-06	known_mRNA	PCC7120DELTA_RS22110	K06177|1|0.0e+00|1110.1|ana:all4080|tRNA pseudouridine32 synthase / 23S rRNA pseudouridine746 synthase [EC:5.4.99.28 5.4.99.29]	-	GO:0009982//pseudouridine synthase activity;GO:0003723//RNA binding;GO:0009982//pseudouridine synthase activity;GO:0003723//RNA binding;GO:0009982//pseudouridine synthase activity;GO:0003723//RNA binding	GO:0001522//pseudouridine synthesis;GO:0001522//pseudouridine synthesis;GO:0001522//pseudouridine synthesis	WP_010998220.1/0.0e+00/1
PCC7120DELTA_RS19730	alr3601	1497	239.165	238.46	-0.00425922	Down	0.986944	0.973685	known_mRNA	PCC7120DELTA_RS19730	-	-	-	-	WP_010997750.1/3.6e-285/1
PCC7120DELTA_RS12710	alr2173	354	4.4196	4.7884	0.115625	Up	0.92242	0.80759	known_mRNA	PCC7120DELTA_RS12710	-	-	-	-	WP_010996331.1/1.5e-56/1
PCC7120DELTA_RS11630	all1969	1215	5.36495	8.16762	0.606351	Up	0.421919	0.185941	known_mRNA	PCC7120DELTA_RS11630	-	-	-	-	WP_010996133.1/4.4e-233/1
PCC7120DELTA_RS17560	alr3162	1107	28.4472	31.5329	0.148572	Up	0.821854	0.625407	known_mRNA	PCC7120DELTA_RS17560	K06042|1|3.0e-178|629.8|nop:Nos7524_2281|precorrin-8X/cobalt-precorrin-8 methylmutase [EC:5.4.99.61 5.4.99.60]	-	GO:0003677//DNA binding;GO:0016993//precorrin-8X methylmutase activity;GO:0003677//DNA binding;GO:0016993//precorrin-8X methylmutase activity;GO:0003677//DNA binding;GO:0016993//precorrin-8X methylmutase activity	GO:0009236//cobalamin biosynthetic process;GO:0006355//regulation of transcription, DNA-templated;GO:0009236//cobalamin biosynthetic process;GO:0006355//regulation of transcription, DNA-templated;GO:0009236//cobalamin biosynthetic process;GO:0006355//regulation of transcription, DNA-templated	WP_010997313.1/1.9e-206/1
PCC7120DELTA_RS23735	all4413	2229	57.0805	62.8835	0.139684	Up	0.765234	0.538773	known_mRNA	PCC7120DELTA_RS23735	K03686|1|3.5e-08|65.9|phy:AJ81_03045|molecular chaperone DnaJ	-	GO:0003924//GTPase activity;GO:0003924//GTPase activity	-	WP_010998548.1/0.0e+00/1
PCC7120DELTA_RS01855	alr9017	978	132.043	82.8618	-0.672225	Down	0.000700023	9.05223e-05	known_mRNA	PCC7120DELTA_RS01855	-	-	-	-	WP_010994164.1/1.9e-181/1
PCC7120DELTA_RS29080	asr7143	255	0.603421	0.455804	-0.40475	Down	0.451143	0.206377	known_mRNA	PCC7120DELTA_RS29080	-	-	-	-	WP_010999700.1/7.5e-42/1
PCC7120DELTA_RS02635	all0135	735	27.6127	34.9687	0.340732	Up	0.484118	0.231751	known_mRNA	PCC7120DELTA_RS02635	K01091|1|1.7e-132|477.2|ana:all0135|phosphoglycolate phosphatase [EC:3.1.3.18]	-	GO:0016787//hydrolase activity;GO:0016787//hydrolase activity;GO:0016787//hydrolase activity	GO:0008152//metabolic process;GO:0008152//metabolic process;GO:0008152//metabolic process	WP_010994312.1/1.7e-131/1
PCC7120DELTA_RS15725	alr2791	3570	138.68	585.204	2.07718	Up	1.60607e-62	1.47963e-64	known_mRNA	PCC7120DELTA_RS15725	K12132|1|4.6e-143|514.6|mic:Mic7113_6242|eukaryotic-like serine/threonine-protein kinase [EC:2.7.11.1]	-	-	-	WP_010996942.1/0.0e+00/1
PCC7120DELTA_RS04990	all0615	552	11.7201	35.2485	1.58857	Up	4.16302e-05	4.23973e-06	known_mRNA	PCC7120DELTA_RS04990	K07217|1|1.5e-13|81.6|bro:BRAD285_5083|Mn-containing catalase	-	-	-	WP_010994791.1/3.0e-96/1
PCC7120DELTA_RS21935	alr4045	681	575.616	610.896	0.0858186	Up	0.565094	0.298365	known_mRNA	PCC7120DELTA_RS21935	-	GO:0016021//integral component of membrane;GO:0016021//integral component of membrane;GO:0016021//integral component of membrane;GO:0016021//integral component of membrane	-	-	WP_010998185.1/1.8e-127/1
PCC7120DELTA_RS18895	alr3434	903	144.514	202.742	0.488435	Up	0.00370599	0.000573591	known_mRNA	PCC7120DELTA_RS18895	-	-	-	-	WP_010997584.1/2.7e-171/1
PCC7120DELTA_RS12205		249	0.531824	0.48286	-0.139344	Down	0.839775	0.653393	known_mRNA	PCC7120DELTA_RS12205	-	-	-	-	WP_010996236.1/4.0e-40/1
PCC7120DELTA_RS23785	all4424	894	99.8563	324.682	1.7011	Up	5.26655e-32	1.00567e-33	known_mRNA	PCC7120DELTA_RS23785	K20444|1|8.9e-11|73.2|nmv:NITMOv2_2157|O-antigen biosynthesis protein [EC:2.4.1.-];K16870|4|2.0e-07|62.0|mtai:Mtai_v1c09550|N-acetylglucosaminyl-diphospho-decaprenol L-rhamnosyltransferase [EC:2.4.1.289]	-	GO:0016740//transferase activity	-	WP_010998559.1/1.6e-176/1
PCC7120DELTA_RS27750	alr5240	768	135.827	143.353	0.0778102	Up	0.819834	0.621948	known_mRNA	PCC7120DELTA_RS27750	K12984|1|3.1e-12|77.8|lfc:LFE_1434|(heptosyl)LPS beta-1,4-glucosyltransferase [EC:2.4.1.-]	GO:0016021//integral component of membrane	GO:0016740//transferase activity;GO:0016740//transferase activity	-	WP_010999364.1/7.1e-144/1
PCC7120DELTA_RS14180	alr2471	438	79.8833	62.526	-0.353437	Down	0.237615	0.0835435	known_mRNA	PCC7120DELTA_RS14180	K07340|1|1.5e-08|64.7|mbl:AAX09_09685|inner membrane protein	GO:0016021//integral component of membrane;GO:0016021//integral component of membrane;GO:0016021//integral component of membrane;GO:0016021//integral component of membrane	GO:0008233//peptidase activity	-	WP_010996627.1/7.5e-74/1
PCC7120DELTA_RS12900	alr2210	993	7.40386	8.40607	0.183155	Up	0.850836	0.676942	known_mRNA	PCC7120DELTA_RS12900	K02016|1|7.4e-192|674.9|ana:alr2210|iron complex transport system substrate-binding protein	-	-	-	WP_010996368.1/7.7e-191/1
PCC7120DELTA_RS02020	asl0009	246	3379.56	3442.46	0.026608	Up	0.851833	0.679612	known_mRNA	PCC7120DELTA_RS02020	K02110|1|2.4e-35|152.9|acy:Anacy_1741|F-type H+-transporting ATPase subunit c	GO:0016021//integral component of membrane;GO:0045263//proton-transporting ATP synthase complex, coupling factor F(o);GO:0042651//thylakoid membrane;GO:0016021//integral component of membrane;GO:0045263//proton-transporting ATP synthase complex, coupling factor F(o);GO:0042651//thylakoid membrane;GO:0016021//integral component of membrane;GO:0045263//proton-transporting ATP synthase complex, coup…	GO:0015078//hydrogen ion transmembrane transporter activity;GO:0008289//lipid binding;GO:0008289//lipid binding;GO:0046933//proton-transporting ATP synthase activity, rotational mechanism;GO:0008289//lipid binding;GO:0046933//proton-transporting ATP synthase activity, rotational mechanism;GO:0008289//lipid binding;GO:0046933//proton-transporting ATP synthase activity, rotational mechanism;GO:0008…	GO:0015991//ATP hydrolysis coupled proton transport;GO:0015986//ATP synthesis coupled proton transport;GO:0015991//ATP hydrolysis coupled proton transport;GO:0015986//ATP synthesis coupled proton transport;GO:0015991//ATP hydrolysis coupled proton transport;GO:0015986//ATP synthesis coupled proton transport;GO:0015991//ATP hydrolysis coupled proton transport;GO:0015986//ATP synthesis coupled prot…	WP_010994186.1/2.5e-34/1
PCC7120DELTA_RS30045		390	183.38	125.546	-0.546615	Down	0.00171213	0.000243484	known_mRNA	PCC7120DELTA_RS30045	-	-	-	-	WP_010999886.1/8.5e-69/1
PCC7120DELTA_RS19635	all3581	1176	280.095	218.837	-0.356059	Down	0.0161994	0.00298481	known_mRNA	PCC7120DELTA_RS19635	-	-	GO:0003677//DNA binding;GO:0016987//sigma factor activity;GO:0003700//DNA binding transcription factor activity;GO:0003677//DNA binding;GO:0016987//sigma factor activity;GO:0003700//DNA binding transcription factor activity	GO:0006352//DNA-templated transcription, initiation;GO:0006352//DNA-templated transcription, initiation	BAB75280.1/1.8e-223/1
PCC7120DELTA_RS29280	all7183	348	264.424	281.178	0.0886272	Up	0.698631	0.446522	known_mRNA	PCC7120DELTA_RS29280	-	-	-	-	WP_010999738.1/1.2e-58/1
PCC7120DELTA_RS15545	all2753	822	7.78242	5.96077	-0.384719	Down	0.658201	0.397566	known_mRNA	PCC7120DELTA_RS15545	K08680|1|3.0e-154|549.7|ana:all2753|2-succinyl-6-hydroxy-2,4-cyclohexadiene-1-carboxylate synthase [EC:4.2.99.20]	-	GO:0070205//2-succinyl-6-hydroxy-2,4-cyclohexadiene-1-carboxylate synthase activity;GO:0070205//2-succinyl-6-hydroxy-2,4-cyclohexadiene-1-carboxylate synthase activity	GO:0009234//menaquinone biosynthetic process;GO:0042372//phylloquinone biosynthetic process;GO:0009234//menaquinone biosynthetic process;GO:0042372//phylloquinone biosynthetic process	WP_010996906.1/3.1e-153/1
PCC7120DELTA_RS03640	alr0340	1191	64.6516	62.4616	-0.0497161	Down	0.928766	0.820637	known_mRNA	PCC7120DELTA_RS03640	-	-	-	-	WP_010994516.1/3.9e-226/1
PCC7120DELTA_RS27160	all5122	360	30.6739	28.362	-0.113056	Down	0.86422	0.699299	known_mRNA	PCC7120DELTA_RS27160	-	-	-	-	WP_010999248.1/2.5e-59/1
PCC7120DELTA_RS04125	all0439	759	97.2438	123.149	0.340728	Up	0.149364	0.0445589	known_mRNA	PCC7120DELTA_RS04125	K02003|1|1.5e-139|500.7|ana:all0439|putative ABC transport system ATP-binding protein	-	GO:0005524//ATP binding;GO:0016887//ATPase activity;GO:0005524//ATP binding;GO:0016887//ATPase activity;GO:0005524//ATP binding;GO:0016887//ATPase activity	-	WP_010994615.1/1.5e-138/1
PCC7120DELTA_RS21080	all3875	885	284.028	340.14	0.260094	Up	0.0693112	0.016637	known_mRNA	PCC7120DELTA_RS21080	K00981|1|1.1e-162|577.8|ana:all3875|phosphatidate cytidylyltransferase [EC:2.7.7.41]	GO:0016021//integral component of membrane;GO:0016021//integral component of membrane	GO:0004605//phosphatidate cytidylyltransferase activity;GO:0004605//phosphatidate cytidylyltransferase activity	GO:0016024//CDP-diacylglycerol biosynthetic process;GO:0016024//CDP-diacylglycerol biosynthetic process	WP_010998016.1/1.1e-161/1
PCC7120DELTA_RS29530	alr7232	1755	2366.18	1907.9	-0.310578	Down	2.37176e-07	1.80762e-08	known_mRNA	PCC7120DELTA_RS29530	K08884|1|5.3e-52|211.1|amr:AM1_2886|serine/threonine protein kinase, bacterial [EC:2.7.11.1]	-	-	-	WP_010999785.1/0.0e+00/1
PCC7120DELTA_RS13050	all2239	5124	100.343	93.0811	-0.108375	Down	0.767274	0.543261	known_mRNA	PCC7120DELTA_RS13050	K02486|1|4.7e-56|226.1|mth:MTH_446|two-component system, sensor kinase [EC:2.7.13.3];K11354|3|5.9e-51|209.1|mic:Mic7113_3096|two-component system, chemotaxis family, sensor kinase Cph1 [EC:2.7.13.3]	GO:0005622//intracellular	GO:0000155//phosphorelay sensor kinase activity	GO:0018298//protein-chromophore linkage;GO:0006355//regulation of transcription, DNA-templated	WP_010996397.1/0.0e+00/1
PCC7120DELTA_RS11920	all2022	1470	11.9636	16.0801	0.426629	Up	0.52663	0.266382	known_mRNA	PCC7120DELTA_RS11920	K02022|1|2.4e-255|886.3|ava:Ava_1130|HlyD family secretion protein	GO:0016021//integral component of membrane	-	GO:0009306//protein secretion	WP_044521187.1/2.6e-267/1
PCC7120DELTA_RS24750	all4623	534	397.38	345.067	-0.203645	Down	0.188744	0.0611443	known_mRNA	PCC7120DELTA_RS24750	K02520|1|5.9e-95|352.1|ava:Ava_2038|translation initiation factor IF-3	GO:0005737//cytoplasm;GO:0005737//cytoplasm;GO:0005737//cytoplasm;GO:0005737//cytoplasm	GO:0003743//translation initiation factor activity;GO:0003743//translation initiation factor activity;GO:0003743//translation initiation factor activity;GO:0003743//translation initiation factor activity	-	BAB76322.1/6.1e-94/1
PCC7120DELTA_RS20725	all3802	684	190.35	188.063	-0.0174399	Down	0.959708	0.894828	known_mRNA	PCC7120DELTA_RS20725	K19221|1|1.6e-124|450.7|ana:all3802|cob(I)alamin adenosyltransferase [EC:2.5.1.17]	-	-	-	BAB75501.1/1.6e-123/1
PCC7120DELTA_RS03140	all0233	1593	1810.51	1571.09	-0.204635	Down	0.00793617	0.00132934	known_mRNA	PCC7120DELTA_RS03140	K01874|1|1.5e-287|993.4|non:NOS3756_18480|methionyl-tRNA synthetase [EC:6.1.1.10]	GO:0005737//cytoplasm;GO:0005737//cytoplasm	GO:0005524//ATP binding;GO:0046872//metal ion binding;GO:0004825//methionine-tRNA ligase activity;GO:0005524//ATP binding;GO:0004825//methionine-tRNA ligase activity	GO:0006431//methionyl-tRNA aminoacylation;GO:0006431//methionyl-tRNA aminoacylation	WP_010994410.1/0.0e+00/1
PCC7120DELTA_RS02005	all0006	552	6960.69	6377.71	-0.126193	Down	0.120574	0.0332235	known_mRNA	PCC7120DELTA_RS02005	K02113|1|5.3e-91|339.0|ana:all0006|F-type H+-transporting ATPase subunit delta	GO:0045261//proton-transporting ATP synthase complex, catalytic core F(1);GO:0042651//thylakoid membrane;GO:0045261//proton-transporting ATP synthase complex, catalytic core F(1);GO:0042651//thylakoid membrane;GO:0045261//proton-transporting ATP synthase complex, catalytic core F(1);GO:0042651//thylakoid membrane	GO:0046933//proton-transporting ATP synthase activity, rotational mechanism;GO:0046933//proton-transporting ATP synthase activity, rotational mechanism;GO:0046933//proton-transporting ATP synthase activity, rotational mechanism	GO:0015986//ATP synthesis coupled proton transport;GO:0015986//ATP synthesis coupled proton transport;GO:0015986//ATP synthesis coupled proton transport	WP_010994183.1/5.5e-90/1
PCC7120DELTA_RS21140	alr3887	1386	858.059	757.681	-0.179486	Down	0.0764159	0.0187264	known_mRNA	PCC7120DELTA_RS21140	K01755|1|6.0e-224|781.9|calt:Cal6303_1653|argininosuccinate lyase [EC:4.3.2.1]	-	-	-	WP_094348492.1/1.2e-237/1
PCC7120DELTA_RS13850	alr2407	456	2.40926	5.77123	1.26029	Up	0.0413901	0.00898519	known_mRNA	PCC7120DELTA_RS13850	K21147|1|1.0e-07|62.0|rca:Rcas_0318|sulfur-carrier protein adenylyltransferase/sulfurtransferase [EC:2.7.7.80 2.7.7.- 2.8.1.11 2.8.1.-];K03972|3|8.8e-07|58.9|vsp:VS_1934|phage shock protein E	-	-	-	WP_010996563.1/5.1e-81/1
PCC7120DELTA_RS13485	alr2328	1425	24843.4	20348.8	-0.28792	Down	1.31731e-05	1.25332e-06	known_mRNA	PCC7120DELTA_RS13485	K01915|1|1.5e-283|979.9|ana:alr2328|glutamine synthetase [EC:6.3.1.2]	GO:0005737//cytoplasm;GO:0005737//cytoplasm	GO:0005524//ATP binding;GO:0004356//glutamate-ammonia ligase activity;GO:0046872//metal ion binding;GO:0005524//ATP binding;GO:0004356//glutamate-ammonia ligase activity	GO:0006542//glutamine biosynthetic process;GO:0043158;GO:0009399//nitrogen fixation;GO:0006542//glutamine biosynthetic process;GO:0009399//nitrogen fixation	WP_010996484.1/1.6e-282/1
PCC7120DELTA_RS07750	all1178	2769	10.3249	12.3121	0.253946	Up	0.762411	0.53241	known_mRNA	PCC7120DELTA_RS07750	K01768|1|2.9e-108|398.7|mic:Mic7113_6173|adenylate cyclase [EC:4.6.1.1];K13924|2|2.9e-100|372.1|riv:Riv7116_5757|two-component system, chemotaxis family, CheB/CheR fusion protein [EC:2.1.1.80 3.1.1.61]	GO:0016021//integral component of membrane;GO:0005622//intracellular	GO:0000155//phosphorelay sensor kinase activity	-	WP_010995351.1/0.0e+00/1
PCC7120DELTA_RS19440	alr3543	1848	5364.85	4804.5	-0.159153	Down	0.0168988	0.00313066	known_mRNA	PCC7120DELTA_RS19440	K14645|1|0.0e+00|1223.0|ana:alr3543|serine protease [EC:3.4.21.-]	GO:0016021//integral component of membrane;GO:0016021//integral component of membrane;GO:0016021//integral component of membrane	GO:0004252//serine-type endopeptidase activity;GO:0004252//serine-type endopeptidase activity;GO:0004252//serine-type endopeptidase activity	-	WP_010997693.1/0.0e+00/1
PCC7120DELTA_RS14070	asl2451	228	42.6226	132.361	1.63478	Up	1.25367e-14	5.12387e-16	known_mRNA	PCC7120DELTA_RS14070	-	-	-	-	WP_011317267.1/5.2e-34/1
PCC7120DELTA_RS21065	all3872	801	890.108	648.504	-0.456865	Down	6.19813e-08	4.44355e-09	known_mRNA	PCC7120DELTA_RS21065	K15539|1|8.2e-08|63.2|kki:KKKWG1_1203|cytoskeleton protein RodZ	GO:0016021//integral component of membrane;GO:0016021//integral component of membrane	GO:0003677//DNA binding	-	WP_010998013.1/5.7e-144/1
PCC7120DELTA_RS27305	alr5150	678	9.6795	7.73878	-0.322827	Down	0.704238	0.452503	known_mRNA	PCC7120DELTA_RS27305	-	GO:0005622//intracellular;GO:0005622//intracellular	-	GO:0000160//phosphorelay signal transduction system;GO:0000160//phosphorelay signal transduction system	WP_010999276.1/8.0e-123/1
PCC7120DELTA_RS25080	alr4691	1626	98.7572	105.911	0.1009	Up	0.793368	0.577204	known_mRNA	PCC7120DELTA_RS25080	K07264|1|1.1e-14|87.0|deu:DBW_3191|4-amino-4-deoxy-L-arabinose transferase [EC:2.4.2.43]	GO:0016021//integral component of membrane;GO:0016021//integral component of membrane;GO:0016021//integral component of membrane	GO:0016740//transferase activity	-	WP_010998822.1/0.0e+00/1
PCC7120DELTA_RS24445	asl4561	264	1.47684	1.22421	-0.270666	Down	0.763355	0.534093	known_mRNA	PCC7120DELTA_RS24445	K06218|1|1.6e-40|170.2|ana:asl4561|mRNA interferase RelE/StbE	-	-	-	WP_010998693.1/1.6e-39/1
PCC7120DELTA_RS09275	asl1496	210	9.80669	13.0122	0.408024	Up	0.582879	0.318679	known_mRNA	PCC7120DELTA_RS09275	-	-	-	-	WP_010995666.1/1.4e-30/1
PCC7120DELTA_RS19720	alr3599	1035	155.951	172.199	0.142987	Up	0.584294	0.32043	known_mRNA	PCC7120DELTA_RS19720	K11444|1|8.3e-53|213.0|jal:BZG29_08555|two-component system, chemotaxis family, response regulator WspR [EC:2.7.7.65]	GO:0005622//intracellular;GO:0005622//intracellular;GO:0005622//intracellular	-	GO:0000160//phosphorelay signal transduction system;GO:0000160//phosphorelay signal transduction system;GO:0000160//phosphorelay signal transduction system	WP_010997748.1/7.0e-195/1
PCC7120DELTA_RS02550	all0118	471	292.933	404.759	0.466493	Up	7.26929e-05	7.91463e-06	known_mRNA	PCC7120DELTA_RS02550	-	-	GO:0008080//N-acetyltransferase activity;GO:0008080//N-acetyltransferase activity	-	WP_010994295.1/6.6e-84/1
PCC7120DELTA_RS18180	all3286	873	51.1091	43.9761	-0.21686	Down	0.635902	0.371529	known_mRNA	PCC7120DELTA_RS18180	-	-	GO:0008745//N-acetylmuramoyl-L-alanine amidase activity;GO:0008745//N-acetylmuramoyl-L-alanine amidase activity;GO:0008745//N-acetylmuramoyl-L-alanine amidase activity	GO:0009253//peptidoglycan catabolic process;GO:0009253//peptidoglycan catabolic process;GO:0009253//peptidoglycan catabolic process	WP_010997437.1/1.2e-163/1
PCC7120DELTA_RS10590	all1759	1641	604.238	544.477	-0.150245	Down	0.25253	0.0905641	known_mRNA	PCC7120DELTA_RS10590	K03110|1|3.4e-303|1045.4|ana:all1759|fused signal recognition particle receptor	GO:0005737//cytoplasm;GO:0031226//intrinsic component of plasma membrane;GO:0005737//cytoplasm;GO:0031226//intrinsic component of plasma membrane;GO:0005737//cytoplasm;GO:0031226//intrinsic component of plasma membrane	GO:0005525//GTP binding;GO:0003924//GTPase activity;GO:0005525//GTP binding;GO:0003924//GTPase activity;GO:0005525//GTP binding;GO:0003924//GTPase activity	GO:0006614//SRP-dependent cotranslational protein targeting to membrane;GO:0051301//cell division;GO:0006614//SRP-dependent cotranslational protein targeting to membrane;GO:0006614//SRP-dependent cotranslational protein targeting to membrane	WP_010995927.1/3.6e-302/1
PCC7120DELTA_RS07275	all1084	1836	2.58696	2.153	-0.264909	Down	0.793368	0.577285	known_mRNA	PCC7120DELTA_RS07275	-	GO:0005622//intracellular	GO:0004198//calcium-dependent cysteine-type endopeptidase activity	-	WP_010995258.1/0.0e+00/1
PCC7120DELTA_RS15900	alr2829	813	6.61428	7.23336	0.129081	Up	0.903523	0.775032	known_mRNA	PCC7120DELTA_RS15900	-	-	GO:0051213//dioxygenase activity	-	WP_010996980.1/7.2e-155/1
PCC7120DELTA_RS13915	asl2420	267	12.9646	16.473	0.345522	Up	0.6246	0.359694	known_mRNA	PCC7120DELTA_RS13915	-	-	-	-	WP_010996576.1/3.3e-40/1
PCC7120DELTA_RS31235		192	26.0828	20.074	-0.377766	Down	0.499726	0.243753	known_mRNA	PCC7120DELTA_RS31235	-	-	-	-	WP_084789121.1/2.8e-25/1
PCC7120DELTA_RS30140	alr7357	1023	27.165	39.6951	0.54721	Up	0.165919	0.0513322	known_mRNA	PCC7120DELTA_RS30140	-	-	-	-	WP_010999906.1/7.4e-197/1
PCC7120DELTA_RS11680	alr1979	519	71.0043	70.1779	-0.0168903	Down	0.974299	0.935896	known_mRNA	PCC7120DELTA_RS11680	-	-	-	-	WP_010996141.1/2.9e-93/1
PCC7120DELTA_RS02365	alr0078	558	23.6366	28.5842	0.274195	Up	0.642004	0.377276	known_mRNA	PCC7120DELTA_RS02365	-	GO:0016021//integral component of membrane;GO:0016021//integral component of membrane;GO:0016021//integral component of membrane	-	-	WP_010994255.1/7.5e-103/1
PCC7120DELTA_RS28115	alr5314	2229	250.847	271.396	0.113594	Up	0.595304	0.332652	known_mRNA	PCC7120DELTA_RS28115	K02690|1|0.0e+00|1530.8|noe:CLI64_08590|photosystem I P700 chlorophyll a apoprotein A2	GO:0016021//integral component of membrane;GO:0009522//photosystem I;GO:0042651//thylakoid membrane;GO:0016021//integral component of membrane;GO:0009522//photosystem I;GO:0042651//thylakoid membrane;GO:0016021//integral component of membrane;GO:0009522//photosystem I;GO:0042651//thylakoid membrane	GO:0051539//4 iron, 4 sulfur cluster binding;GO:0016168//chlorophyll binding;GO:0046872//metal ion binding;GO:0016491//oxidoreductase activity;GO:0051539//4 iron, 4 sulfur cluster binding;GO:0016168//chlorophyll binding;GO:0009055//electron transfer activity;GO:0000287//magnesium ion binding;GO:0016491//oxidoreductase activity;GO:0051539//4 iron, 4 sulfur cluster binding;GO:0016168//chlorophyll b…	GO:0015979//photosynthesis;GO:0018298//protein-chromophore linkage;GO:0015979//photosynthesis;GO:0018298//protein-chromophore linkage;GO:0015979//photosynthesis;GO:0018298//protein-chromophore linkage	WP_010999438.1/0.0e+00/1
PCC7120DELTA_RS16170	all2883	3396	1453.32	1297	-0.164174	Down	0.0421132	0.00917037	known_mRNA	PCC7120DELTA_RS16170	K11356|1|4.2e-53|215.7|let:O77CONTIG1_00806|two-component system, sensor histidine kinase and response regulator [EC:2.7.13.3];K19694|2|1.0e-51|211.1|tpx:Turpa_1883|two-component system, sensor histidine kinase ChiS	GO:0005622//intracellular	GO:0000155//phosphorelay sensor kinase activity	-	WP_010997034.1/0.0e+00/1
PCC7120DELTA_RS16020	all2853	1011	33.5968	39.3894	0.229484	Up	0.652534	0.390828	known_mRNA	PCC7120DELTA_RS16020	K01784|1|6.1e-141|505.8|npu:Npun_F4853|UDP-glucose 4-epimerase [EC:5.1.3.2]	-	GO:0050662//coenzyme binding;GO:0003978//UDP-glucose 4-epimerase activity;GO:0050662//coenzyme binding;GO:0003978//UDP-glucose 4-epimerase activity	GO:0006012//galactose metabolic process;GO:0006012//galactose metabolic process	WP_010997004.1/1.1e-192/1
PCC7120DELTA_RS10455	all1730	1578	734.569	606.927	-0.275374	Down	0.00529011	0.000855988	known_mRNA	PCC7120DELTA_RS10455	K01999|1|2.8e-15|89.0|non:NOS3756_48360|branched-chain amino acid transport system substrate-binding protein	-	-	-	WP_010995898.1/7.9e-307/1
PCC7120DELTA_RS00150	alr7531	336	0.986581	0.76061	-0.37528	Down	0.584518	0.320808	known_mRNA	PCC7120DELTA_RS00150	-	GO:0016021//integral component of membrane;GO:0016021//integral component of membrane	-	-	WP_010993859.1/1.5e-58/1
PCC7120DELTA_RS12120	all2062	351	50.6756	45.8729	-0.143648	Down	0.779908	0.558242	known_mRNA	PCC7120DELTA_RS12120	-	GO:0016021//integral component of membrane;GO:0016021//integral component of membrane;GO:0016021//integral component of membrane	-	-	WP_010996223.1/1.9e-56/1
PCC7120DELTA_RS26555	all4991	858	6836.77	5041.04	-0.439594	Down	5.09368e-17	1.78321e-18	known_mRNA	PCC7120DELTA_RS26555	K23036|1|1.1e-154|551.2|nop:Nos7524_2970|sn-2 palmitoyl-lipid 9-desaturase [EC:1.14.19.27]	GO:0016021//integral component of membrane;GO:0016021//integral component of membrane;GO:0016021//integral component of membrane	GO:0016717//oxidoreductase activity, acting on paired donors, with oxidation of a pair of donors resulting in the reduction of molecular oxygen to two molecules of water;GO:0016717//oxidoreductase activity, acting on paired donors, with oxidation of a pair of donors resulting in the reduction of molecular oxygen to two molecules of water;GO:0016717//oxidoreductase activity, acting on paired donor…	GO:0006629//lipid metabolic process;GO:0006629//lipid metabolic process;GO:0006629//lipid metabolic process	WP_010999117.1/3.9e-175/1
PCC7120DELTA_RS22265	all4106	1071	320.677	341.961	0.0927097	Up	0.649405	0.386815	known_mRNA	PCC7120DELTA_RS22265	K00010|1|6.8e-183|645.2|ava:Ava_0798|myo-inositol 2-dehydrogenase / D-chiro-inositol 1-dehydrogenase [EC:1.1.1.18 1.1.1.369];K13018|2|2.4e-47|194.9|dbr:Deba_2421|UDP-2-acetamido-3-amino-2,3-dideoxy-glucuronate N-acetyltransferase [EC:2.3.1.201];K18855|5|7.1e-23|113.6|mfv:Mfer_1207|UDP-N-acetylglucosamine 3-dehydrogenase [EC:1.1.1.374]	-	GO:0016491//oxidoreductase activity;GO:0016491//oxidoreductase activity	-	WP_010998245.1/1.5e-203/1
PCC7120DELTA_RS20830	alr3823	1524	396.18	396.376	0.000712705	Up	0.996803	0.994299	known_mRNA	PCC7120DELTA_RS20830	K04485|1|7.6e-289|997.7|ana:alr3823|DNA repair protein RadA/Sms	-	GO:0005524//ATP binding;GO:0003684//damaged DNA binding;GO:0008094//DNA-dependent ATPase activity;GO:0046872//metal ion binding;GO:0005524//ATP binding;GO:0003684//damaged DNA binding;GO:0008094//DNA-dependent ATPase activity;GO:0046872//metal ion binding	GO:0000725//recombinational repair;GO:0000725//recombinational repair	WP_010997964.1/7.9e-288/1
PCC7120DELTA_RS18495	alr3351	1140	1018.35	1027.44	0.0128285	Up	0.945398	0.858496	known_mRNA	PCC7120DELTA_RS18495	K06048|1|9.5e-18|96.7|pbor:BSF38_02343|glutamate---cysteine ligase / carboxylate-amine ligase [EC:6.3.2.2 6.3.-.-]	-	GO:0005524//ATP binding;GO:0004357//glutamate-cysteine ligase activity;GO:0005524//ATP binding;GO:0004357//glutamate-cysteine ligase activity	GO:0042398//cellular modified amino acid biosynthetic process;GO:0042398//cellular modified amino acid biosynthetic process	WP_010997502.1/1.7e-218/1
PCC7120DELTA_RS03740	all0362	492	9.11979	12.6852	0.476071	Up	0.497841	0.242249	known_mRNA	PCC7120DELTA_RS03740	K07494|1|5.8e-89|332.0|ana:alr1859|putative transposase	-	GO:0003676//nucleic acid binding	-	BAY67476.1/6.0e-88/1
PCC7120DELTA_RS09870		708	278.724	269.29	-0.0496791	Down	0.845895	0.667208	known_mRNA	PCC7120DELTA_RS09870	K18678|1|3.9e-126|456.1|ava:Ava_4221|phytol kinase [EC:2.7.1.182]	GO:0016021//integral component of membrane;GO:0016021//integral component of membrane	GO:0016779//nucleotidyltransferase activity;GO:0016301//kinase activity	-	WP_044521014.1/6.6e-128/1
PCC7120DELTA_RS20355	all3728	579	22.5089	26.4554	0.23307	Up	0.707433	0.45739	known_mRNA	PCC7120DELTA_RS20355	-	-	GO:0003677//DNA binding	GO:0006355//regulation of transcription, DNA-templated;GO:0006351//transcription, DNA-templated	WP_010997870.1/6.0e-103/1
PCC7120DELTA_RS25465	alr4773	2340	220.977	228.284	0.0469368	Up	0.86537	0.704047	known_mRNA	PCC7120DELTA_RS25465	K01187|1|0.0e+00|1445.3|non:NOS3756_55300|alpha-glucosidase [EC:3.2.1.20]	-	GO:0030246//carbohydrate binding;GO:0004553//hydrolase activity, hydrolyzing O-glycosyl compounds;GO:0030246//carbohydrate binding;GO:0004553//hydrolase activity, hydrolyzing O-glycosyl compounds	GO:0005975//carbohydrate metabolic process;GO:0005975//carbohydrate metabolic process	WP_010998903.1/0.0e+00/1
PCC7120DELTA_RS15910	alr2831	1314	98.1276	119.524	0.284569	Up	0.249476	0.0891762	known_mRNA	PCC7120DELTA_RS15910	K00003|1|2.7e-24|118.6|pub:SAR11_0852|homoserine dehydrogenase [EC:1.1.1.3]	-	GO:0016491//oxidoreductase activity;GO:0016491//oxidoreductase activity;GO:0016491//oxidoreductase activity	-	WP_010996982.1/5.1e-251/1
PCC7120DELTA_RS16475	alr2943	600	145.133	118.615	-0.29109	Down	0.185083	0.0594003	known_mRNA	PCC7120DELTA_RS16475	-	GO:0016021//integral component of membrane	GO:0009055//electron transfer activity	GO:0022904//respiratory electron transport chain	WP_044521560.1/6.6e-113/1
PCC7120DELTA_RS22450	all4145	492	497.094	541.317	0.122957	Up	0.416231	0.182807	known_mRNA	PCC7120DELTA_RS22450	K04047|1|1.2e-86|324.3|ana:all4145|starvation-inducible DNA-binding protein	GO:0005623//cell;GO:0005623//cell	GO:0003677//DNA binding;GO:0008199//ferric iron binding;GO:0016722//oxidoreductase activity, oxidizing metal ions;GO:0008199//ferric iron binding;GO:0016722//oxidoreductase activity, oxidizing metal ions	GO:0006879//cellular iron ion homeostasis;GO:0006950//response to stress;GO:0006879//cellular iron ion homeostasis;GO:0006950//response to stress	WP_010998284.1/1.3e-85/1
PCC7120DELTA_RS21735	alr4005	1257	191.763	406.65	1.08446	Up	4.07068e-20	1.2478e-21	known_mRNA	PCC7120DELTA_RS21735	K00748|1|1.8e-243|846.7|ana:alr4005|lipid-A-disaccharide synthase [EC:2.4.1.182]	-	GO:0008915//lipid-A-disaccharide synthase activity;GO:0008915//lipid-A-disaccharide synthase activity;GO:0008915//lipid-A-disaccharide synthase activity	GO:0009245//lipid A biosynthetic process;GO:0009245//lipid A biosynthetic process;GO:0009245//lipid A biosynthetic process	WP_010998145.1/1.9e-242/1
PCC7120DELTA_RS00560	all7614	1644	3290.46	2567.24	-0.358068	Down	9.19758e-10	5.42303e-11	known_mRNA	PCC7120DELTA_RS00560	K07267|1|4.6e-37|161.4|ava:Ava_C0023|porin;K07114|4|2.2e-15|89.4|csg:Cylst_0633|Ca-activated chloride channel homolog	GO:0016021//integral component of membrane;GO:0016021//integral component of membrane;GO:0016021//integral component of membrane	GO:0005215//transporter activity;GO:0005215//transporter activity;GO:0005215//transporter activity	-	WP_010993942.1/0.0e+00/1
PCC7120DELTA_RS07645	alr1157	1212	3932.14	4268.94	0.118563	Up	0.117559	0.0320383	known_mRNA	PCC7120DELTA_RS07645	K07496|1|5.4e-213|745.3|ana:alr7325|putative transposase	-	-	-	WP_010995330.1/1.4e-231/1
PCC7120DELTA_RS31135		162	8.5793	8.58894	0.00162017	Up	0.998941	0.997001	known_mRNA	PCC7120DELTA_RS31135	-	-	-	-	WP_010998064.1/1.8e-25/1
PCC7120DELTA_RS21770	alr4011	771	6.5694	10.8881	0.728915	Up	0.261767	0.0950604	known_mRNA	PCC7120DELTA_RS21770	K14189|1|1.2e-120|438.0|noe:CLI64_24900|uncharacterized oxidoreductase [EC:1.-.-.-];K08151|2|4.3e-115|419.5|nop:Nos7524_2528|MFS transporter, DHA1 family, tetracycline resistance protein	-	-	-	WP_010998151.1/1.9e-141/1
PCC7120DELTA_RS09255	alr1492	1458	690.623	858.76	0.314357	Up	0.000223104	2.63465e-05	known_mRNA	PCC7120DELTA_RS09255	-	-	-	-	WP_010995662.1/6.9e-273/1
PCC7120DELTA_RS08540	all1342	1866	1512.51	1160.75	-0.381881	Down	3.80033e-08	2.67497e-09	known_mRNA	PCC7120DELTA_RS08540	K08884|1|1.3e-11|77.0|dpt:Deipr_2103|serine/threonine protein kinase, bacterial [EC:2.7.11.1]	-	GO:0042834//peptidoglycan binding	-	BAY72319.1/0.0e+00/1
PCC7120DELTA_RS13215	alr2272	819	1266.44	1228.62	-0.0437366	Down	0.765957	0.542072	known_mRNA	PCC7120DELTA_RS13215	K00677|1|3.4e-134|483.0|csg:Cylst_3070|UDP-N-acetylglucosamine acyltransferase [EC:2.3.1.129]	-	-	-	WP_044521310.1/2.4e-150/1
PCC7120DELTA_RS31020		180	35.5838	26.9374	-0.401613	Down	0.412027	0.179461	known_mRNA	PCC7120DELTA_RS31020	-	-	-	-	WP_084789136.1/9.7e-28/1
PCC7120DELTA_RS05035	all0624	1296	803.322	698.563	-0.201589	Down	0.0532473	0.0121338	known_mRNA	PCC7120DELTA_RS05035	K11472|1|1.1e-240|837.4|ana:all0624|glycolate oxidase FAD binding subunit	-	GO:0050660//flavin adenine dinucleotide binding;GO:0016614//oxidoreductase activity, acting on CH-OH group of donors;GO:0050660//flavin adenine dinucleotide binding;GO:0016614//oxidoreductase activity, acting on CH-OH group of donors;GO:0050660//flavin adenine dinucleotide binding;GO:0016614//oxidoreductase activity, acting on CH-OH group of donors	-	WP_010994800.1/1.2e-239/1
PCC7120DELTA_RS30785		330	0.144706	0.156588	0.113847	Up	0.768082	0.545513	known_mRNA	PCC7120DELTA_RS30785	-	-	-	-	WP_084789071.1/7.0e-56/1
PCC7120DELTA_RS21655	all3989	2715	752.152	689.389	-0.125706	Down	0.327591	0.128567	known_mRNA	PCC7120DELTA_RS21655	K00974|1|0.0e+00|1576.6|non:NOS3756_29230|tRNA nucleotidyltransferase (CCA-adding enzyme) [EC:2.7.7.72 3.1.3.- 3.1.4.-]	-	-	-	ABA21330.1/0.0e+00/1
PCC7120DELTA_RS15080	all2658	846	11.2338	11.6573	0.0533885	Up	0.960898	0.897964	known_mRNA	PCC7120DELTA_RS15080	K00227|1|4.4e-20|104.0|hch:HCH_01597|Delta7-sterol 5-desaturase [EC:1.14.19.20];K22618|2|1.0e-16|92.8|gsn:YC6258_05444|ornithine lipid hydroxylase	GO:0016021//integral component of membrane;GO:0016021//integral component of membrane;GO:0016021//integral component of membrane;GO:0016021//integral component of membrane;GO:0016021//integral component of membrane	GO:0005506//iron ion binding;GO:0016491//oxidoreductase activity;GO:0005506//iron ion binding;GO:0016491//oxidoreductase activity;GO:0005506//iron ion binding;GO:0016491//oxidoreductase activity;GO:0005506//iron ion binding;GO:0016491//oxidoreductase activity;GO:0005506//iron ion binding;GO:0016491//oxidoreductase activity	GO:0008610//lipid biosynthetic process;GO:0008610//lipid biosynthetic process;GO:0008610//lipid biosynthetic process;GO:0008610//lipid biosynthetic process;GO:0008610//lipid biosynthetic process	WP_010996814.1/3.3e-166/1
PCC7120DELTA_RS11710	all1985	885	163.337	143.853	-0.183249	Down	0.477283	0.226856	known_mRNA	PCC7120DELTA_RS11710	K01878|1|5.1e-160|568.9|ncn:BZZ01_11770|glycyl-tRNA synthetase alpha chain [EC:6.1.1.14]	GO:0005737//cytoplasm;GO:0005737//cytoplasm	GO:0005524//ATP binding;GO:0004820//glycine-tRNA ligase activity;GO:0005524//ATP binding;GO:0004820//glycine-tRNA ligase activity	GO:0006426//glycyl-tRNA aminoacylation;GO:0006426//glycyl-tRNA aminoacylation	WP_006197424.1/1.1e-161/1
PCC7120DELTA_RS20575	all3773	2124	83.4336	125.739	0.591735	Up	0.00528453	0.000853315	known_mRNA	PCC7120DELTA_RS20575	K08884|1|1.0e-97|363.2|cyp:PCC8801_3289|serine/threonine protein kinase, bacterial [EC:2.7.11.1]	GO:0016021//integral component of membrane	GO:0005524//ATP binding;GO:0004672//protein kinase activity	-	WP_010997914.1/0.0e+00/1
PCC7120DELTA_RS30780		423	0.149602	0.162235	0.116956	Up	0.765234	0.53977	known_mRNA	PCC7120DELTA_RS30780	K21449|1|2.2e-52|210.3|nfl:COO91_02506|trimeric autotransporter adhesin	-	-	-	BAB72365.1/3.0e-80/1
PCC7120DELTA_RS07610		417	178.849	162.184	-0.141115	Down	0.574104	0.309221	known_mRNA	PCC7120DELTA_RS07610	-	GO:0016021//integral component of membrane;GO:0016021//integral component of membrane;GO:0016021//integral component of membrane	-	-	WP_044520826.1/1.5e-68/1
PCC7120DELTA_RS10690	all1780	738	254.812	308.077	0.273856	Up	0.0709543	0.0171384	known_mRNA	PCC7120DELTA_RS10690	K05895|1|1.5e-133|480.7|ana:all1780|precorrin-6A/cobalt-precorrin-6A reductase [EC:1.3.1.54 1.3.1.106]	-	GO:0016994//precorrin-6A reductase activity;GO:0016994//precorrin-6A reductase activity	GO:0009236//cobalamin biosynthetic process;GO:0009236//cobalamin biosynthetic process	WP_010995948.1/1.6e-132/1
PCC7120DELTA_RS21645	all3987	591	76.1045	79.0851	0.0554251	Up	0.909589	0.784506	known_mRNA	PCC7120DELTA_RS21645	K13924|1|5.3e-12|76.6|dgg:DGI_2712|two-component system, chemotaxis family, CheB/CheR fusion protein [EC:2.1.1.80 3.1.1.61]	GO:0016021//integral component of membrane	-	-	WP_010998127.1/3.2e-104/1
PCC7120DELTA_RS17360	alr3121	1149	105.974	135.467	0.354238	Up	0.113101	0.030615	known_mRNA	PCC7120DELTA_RS17360	K02488|1|4.4e-71|273.9|cmp:Cha6605_4345|two-component system, cell cycle response regulator [EC:2.7.7.65];K02486|2|5.2e-48|197.2|syn:sll1555|two-component system, sensor kinase [EC:2.7.13.3];K11527|3|5.3e-32|144.1|pdi:BDI_1298|two-component system, sensor histidine kinase and response regulator [EC:2.7.13.3]	GO:0005622//intracellular;GO:0005622//intracellular	GO:0000155//phosphorelay sensor kinase activity;GO:0000155//phosphorelay sensor kinase activity	-	WP_010997272.1/1.1e-209/1
PCC7120DELTA_RS12350	all2102	1179	227.091	234.375	0.0455496	Up	0.867955	0.70992	known_mRNA	PCC7120DELTA_RS12350	K01436|1|1.1e-218|764.2|ava:Ava_1059|amidohydrolase [EC:3.5.1.-]	-	GO:0016787//hydrolase activity	GO:0008152//metabolic process	BAB73801.1/3.4e-222/1
PCC7120DELTA_RS09595	alr1556	1119	2150.7	2407.46	0.162706	Up	0.01883	0.00355784	known_mRNA	PCC7120DELTA_RS09595	K02034|1|7.3e-204|714.9|non:NOS3756_27130|peptide/nickel transport system permease protein	GO:0016021//integral component of membrane;GO:0005886//plasma membrane;GO:0016021//integral component of membrane;GO:0005886//plasma membrane;GO:0016021//integral component of membrane;GO:0005886//plasma membrane	-	GO:0006810//transport;GO:0006810//transport;GO:0006810//transport	WP_010995725.1/9.8e-211/1
PCC7120DELTA_RS11005	all1846	2043	482.623	576.693	0.256906	Up	0.0243324	0.00478497	known_mRNA	PCC7120DELTA_RS11005	K13924|1|6.1e-108|397.1|naz:Aazo_2376|two-component system, chemotaxis family, CheB/CheR fusion protein [EC:2.1.1.80 3.1.1.61]	GO:0005622//intracellular;GO:0005622//intracellular;GO:0005622//intracellular	GO:0000155//phosphorelay sensor kinase activity;GO:0000155//phosphorelay sensor kinase activity;GO:0000155//phosphorelay sensor kinase activity	-	WP_010996014.1/0.0e+00/1
PCC7120DELTA_RS07595	alr1147	3387	437.383	581.108	0.40991	Up	4.06081e-05	4.12883e-06	known_mRNA	PCC7120DELTA_RS07595	-	-	-	-	WP_010995320.1/0.0e+00/1
PCC7120DELTA_RS14660	alr2569	420	695.474	698.7	0.00667505	Up	0.973024	0.933707	known_mRNA	PCC7120DELTA_RS14660	K02171|1|1.8e-06|57.8|coo:CCU_28430|BlaI family transcriptional regulator, penicillinase repressor	-	GO:0003677//DNA binding;GO:0003677//DNA binding	GO:0045892//negative regulation of transcription, DNA-templated;GO:0045892//negative regulation of transcription, DNA-templated	WP_010996725.1/1.2e-71/1
PCC7120DELTA_RS28445	alr7009	420	143.16	120.007	-0.254513	Down	0.273897	0.100684	known_mRNA	PCC7120DELTA_RS28445	K07491|1|1.0e-73|281.2|ana:alr7009|putative transposase	-	GO:0003677//DNA binding;GO:0004803//transposase activity	GO:0006313//transposition, DNA-mediated	WP_010999569.1/1.0e-72/1
PCC7120DELTA_RS12100	all2058	981	65.44	60.426	-0.115002	Down	0.800349	0.590794	known_mRNA	PCC7120DELTA_RS12100	-	GO:0016021//integral component of membrane	GO:0016787//hydrolase activity;GO:0016746//transferase activity, transferring acyl groups	-	BAB73757.1/1.2e-183/1
PCC7120DELTA_RS24335	all4540	414	20.4573	13.0289	-0.650899	Down	0.211656	0.0713318	known_mRNA	PCC7120DELTA_RS24335	K06893|1|4.8e-12|76.3|sma:SAVERM_3997|uncharacterized protein;K07001|3|1.0e-06|58.5|srub:C2R22_19560|NTE family protein	-	-	-	WP_010998673.1/1.8e-72/1
PCC7120DELTA_RS23740	all4414	2082	237.399	336.026	0.50126	Up	0.000123889	1.40076e-05	known_mRNA	PCC7120DELTA_RS23740	-	GO:0016021//integral component of membrane;GO:0016021//integral component of membrane	GO:0005525//GTP binding;GO:0003924//GTPase activity;GO:0005525//GTP binding;GO:0003924//GTPase activity	-	ABA20974.1/0.0e+00/1
PCC7120DELTA_RS24075	alr4485	807	726.508	707.162	-0.0389369	Down	0.81249	0.611421	known_mRNA	PCC7120DELTA_RS24075	K01992|1|4.1e-148|529.3|ana:alr4485|ABC-2 type transport system permease protein;K09690|3|7.0e-132|475.3|non:NOS3756_03870|lipopolysaccharide transport system permease protein	GO:0016021//integral component of membrane;GO:0005886//plasma membrane;GO:0016021//integral component of membrane;GO:0005886//plasma membrane	-	GO:0006810//transport;GO:0006810//transport	WP_010998618.1/4.2e-147/1
PCC7120DELTA_RS06710	alr0970	951	181.39	685.897	1.91889	Up	1.58413e-74	1.19407e-76	known_mRNA	PCC7120DELTA_RS06710	K01990|1|8.2e-156|555.1|non:NOS3756_25010|ABC-2 type transport system ATP-binding protein	-	GO:0005524//ATP binding;GO:0016887//ATPase activity;GO:0005524//ATP binding;GO:0016887//ATPase activity	-	WP_010995144.1/8.1e-174/1
PCC7120DELTA_RS25825	all4843	615	56.8042	62.8402	0.145691	Up	0.752783	0.519488	known_mRNA	PCC7120DELTA_RS25825	-	-	-	-	WP_010998971.1/2.6e-112/1
PCC7120DELTA_RS27250	asr5139	243	4.52807	2.66828	-0.762987	Down	0.301051	0.113773	known_mRNA	PCC7120DELTA_RS27250	-	-	-	-	WP_010999265.1/3.5e-36/1
PCC7120DELTA_RS27885	alr5269	1479	309.637	300.115	-0.0450642	Down	0.859624	0.692307	known_mRNA	PCC7120DELTA_RS27885	K00104|1|1.4e-258|897.1|calo:Cal7507_2747|glycolate oxidase [EC:1.1.3.15]	GO:0009339;GO:0009339	GO:0050660//flavin adenine dinucleotide binding;GO:0008891//glycolate oxidase activity;GO:0050660//flavin adenine dinucleotide binding;GO:0008891//glycolate oxidase activity	-	WP_044522577.1/2.8e-282/1
PCC7120DELTA_RS24515	all4575	1179	936.824	634.776	-0.56153	Down	1.88879e-12	9.08012e-14	known_mRNA	PCC7120DELTA_RS24515	K02040|1|2.1e-222|776.5|ana:all4575|phosphate transport system substrate-binding protein	GO:0043190//ATP-binding cassette (ABC) transporter complex;GO:0043190//ATP-binding cassette (ABC) transporter complex	GO:0042301//phosphate ion binding;GO:0042301//phosphate ion binding	GO:0035435//phosphate ion transmembrane transport;GO:0035435//phosphate ion transmembrane transport	WP_010998707.1/2.2e-221/1
PCC7120DELTA_RS28965	all7120	612	1285	642.826	-0.999272	Down	4.01923e-38	6.46308e-40	known_mRNA	PCC7120DELTA_RS28965	-	-	-	-	WP_010999677.1/4.1e-110/1
PCC7120DELTA_RS18710	alr3395	1296	2130.88	1477.84	-0.527954	Down	2.15336e-14	8.98136e-16	known_mRNA	PCC7120DELTA_RS18710	K01756|1|6.8e-230|801.6|non:NOS3756_39610|adenylosuccinate lyase [EC:4.3.2.2]	-	-	-	BAT54986.1/7.1e-229/1
PCC7120DELTA_RS13955	alr2428	4884	1440.54	1184.39	-0.282466	Down	0.000105022	1.17513e-05	known_mRNA	PCC7120DELTA_RS13955	K11354|1|5.6e-83|315.5|mic:Mic7113_3096|two-component system, chemotaxis family, sensor kinase Cph1 [EC:2.7.13.3]	GO:0005622//intracellular;GO:0005622//intracellular	GO:0003677//DNA binding;GO:0000155//phosphorelay sensor kinase activity;GO:0003677//DNA binding;GO:0000155//phosphorelay sensor kinase activity	GO:0006355//regulation of transcription, DNA-templated;GO:0006351//transcription, DNA-templated;GO:0006355//regulation of transcription, DNA-templated;GO:0006351//transcription, DNA-templated	WP_010996584.1/0.0e+00/1
PCC7120DELTA_RS11355	all1914	3372	429.703	388.53	-0.145312	Down	0.342137	0.137174	known_mRNA	PCC7120DELTA_RS11355	K13587|1|3.5e-68|265.8|dei:C4375_15430|two-component system, cell cycle sensor histidine kinase and response regulator CckA [EC:2.7.13.3];K13924|5|4.8e-65|255.4|obg:Verru16b_01520|two-component system, chemotaxis family, CheB/CheR fusion protein [EC:2.1.1.80 3.1.1.61]	GO:0005622//intracellular;GO:0005622//intracellular	GO:0005524//ATP binding;GO:0000155//phosphorelay sensor kinase activity;GO:0005524//ATP binding;GO:0000155//phosphorelay sensor kinase activity	GO:0006355//regulation of transcription, DNA-templated;GO:0006355//regulation of transcription, DNA-templated	WP_010996078.1/0.0e+00/1
PCC7120DELTA_RS17430	all3135	915	219.337	218.655	-0.00449247	Down	0.986379	0.972507	known_mRNA	PCC7120DELTA_RS17430	K16563|1|3.9e-179|632.5|ana:all3135|succinoglycan biosynthesis protein ExoV	-	-	-	WP_010997286.1/4.0e-178/1
PCC7120DELTA_RS13535	all2340	1215	2467.03	2317.18	-0.0904047	Down	0.35053	0.141562	known_mRNA	PCC7120DELTA_RS13535	K10206|1|2.6e-90|337.8|dmt:DESME_06000|LL-diaminopimelate aminotransferase [EC:2.6.1.83]	-	GO:0003824//catalytic activity;GO:0030170//pyridoxal phosphate binding	GO:0009058//biosynthetic process	WP_010996496.1/2.9e-232/1
PCC7120DELTA_RS01045	alr8029	753	5.27179	7.40053	0.489336	Up	0.557596	0.29122	known_mRNA	PCC7120DELTA_RS01045	-	-	-	-	WP_010994087.1/8.8e-147/1
PCC7120DELTA_RS07105	asr1049	258	1.58139	1.1716	-0.432715	Down	0.571222	0.30528	known_mRNA	PCC7120DELTA_RS07105	-	-	-	-	BAB73006.1/9.3e-40/1
PCC7120DELTA_RS23815	all4430	1323	72.4136	291.208	2.00772	Up	3.4667e-36	5.7488e-38	known_mRNA	PCC7120DELTA_RS23815	K03328|1|6.5e-244|848.2|ana:all4430|polysaccharide transporter, PST family	GO:0016021//integral component of membrane;GO:0016021//integral component of membrane;GO:0016021//integral component of membrane;GO:0016021//integral component of membrane	-	-	WP_010998565.1/6.7e-243/1
PCC7120DELTA_RS23140	alr4290	1056	75703.5	56058.8	-0.433418	Down	9.88952e-14	4.40639e-15	known_mRNA	PCC7120DELTA_RS23140	K02706|1|7.8e-208|728.0|ana:alr4290|photosystem II P680 reaction center D2 protein [EC:1.10.3.9]	GO:0016021//integral component of membrane;GO:0009523//photosystem II;GO:0042651//thylakoid membrane;GO:0016021//integral component of membrane;GO:0009523//photosystem II;GO:0042651//thylakoid membrane;GO:0016021//integral component of membrane;GO:0009523//photosystem II;GO:0042651//thylakoid membrane;GO:0016021//integral component of membrane;GO:0009523//photosystem II;GO:0042651//thylakoid memb…	GO:0016168//chlorophyll binding;GO:0045156//electron transporter, transferring electrons within the cyclic electron transport pathway of photosynthesis activity;GO:0046872//metal ion binding;GO:0016491//oxidoreductase activity;GO:0016168//chlorophyll binding;GO:0045156//electron transporter, transferring electrons within the cyclic electron transport pathway of photosynthesis activity;GO:0046872/…	GO:0009772//photosynthetic electron transport in photosystem II;GO:0018298//protein-chromophore linkage;GO:0009772//photosynthetic electron transport in photosystem II;GO:0018298//protein-chromophore linkage;GO:0009772//photosynthetic electron transport in photosystem II;GO:0018298//protein-chromophore linkage;GO:0009772//photosynthetic electron transport in photosystem II;GO:0018298//protein-chr…	WP_010998428.1/8.1e-207/1
PCC7120DELTA_RS28515	asr7023	288	9.75595	5.00361	-0.963312	Down	0.118254	0.0323075	known_mRNA	PCC7120DELTA_RS28515	-	-	-	-	WP_010999583.1/7.2e-49/1
PCC7120DELTA_RS03450	alr0299	1167	111.322	110.978	-0.00447213	Down	0.989995	0.979382	known_mRNA	PCC7120DELTA_RS03450	K02055|1|3.5e-225|785.8|ana:alr0299|putative spermidine/putrescine transport system substrate-binding protein	GO:0042597//periplasmic space;GO:0042597//periplasmic space	GO:0019808//polyamine binding;GO:0019808//polyamine binding	GO:0015846//polyamine transport;GO:0015846//polyamine transport	WP_010994476.1/3.6e-224/1
PCC7120DELTA_RS26320	all4945	951	102.951	114.744	0.156461	Up	0.622987	0.357732	known_mRNA	PCC7120DELTA_RS26320	-	-	-	-	WP_010999071.1/6.9e-173/1
PCC7120DELTA_RS22445	all4144	645	154.939	169.179	0.126845	Up	0.671853	0.412565	known_mRNA	PCC7120DELTA_RS22445	K03687|1|2.8e-06|57.8|pros:CHL67_05075|molecular chaperone GrpE	-	GO:0000774//adenyl-nucleotide exchange factor activity;GO:0051087//chaperone binding;GO:0042803//protein homodimerization activity;GO:0043565//sequence-specific DNA binding;GO:0000774//adenyl-nucleotide exchange factor activity;GO:0051087//chaperone binding;GO:0042803//protein homodimerization activity;GO:0043565//sequence-specific DNA binding	GO:0006457//protein folding;GO:0006457//protein folding	WP_010998283.1/2.3e-111/1
PCC7120DELTA_RS03345	alr0276	7047	188.721	231.926	0.297413	Up	0.0801176	0.0198751	known_mRNA	PCC7120DELTA_RS03345	K07004|1|0.0e+00|4680.5|ana:alr0276|uncharacterized protein	-	GO:0005509//calcium ion binding	-	WP_010994453.1/0.0e+00/1
PCC7120DELTA_RS27125	all5115	2742	38.3375	38.6135	0.0103486	Up	0.985533	0.96952	known_mRNA	PCC7120DELTA_RS27125	K19231|1|1.8e-14|87.0|lab:LA76x_2627|fibronectin-binding autotransporter adhesin	-	-	-	WP_010999241.1/0.0e+00/1
PCC7120DELTA_RS12940	all2217	726	4.75751	3.99889	-0.250609	Down	0.806938	0.601441	known_mRNA	PCC7120DELTA_RS12940	K05780|1|2.2e-132|476.9|ana:all2217|alpha-D-ribose 1-methylphosphonate 5-triphosphate synthase subunit PhnL [EC:2.7.8.37]	-	GO:0005524//ATP binding;GO:0016887//ATPase activity;GO:0005524//ATP binding;GO:0016887//ATPase activity;GO:0016829//lyase activity;GO:0005524//ATP binding;GO:0016887//ATPase activity;GO:0016829//lyase activity	-	WP_010996375.1/2.2e-131/1
PCC7120DELTA_RS06810	alr0990	1467	3406.38	2692.02	-0.339552	Down	5.41253e-08	3.85314e-09	known_mRNA	PCC7120DELTA_RS06810	K03320|1|2.8e-272|942.6|ava:Ava_2954|ammonium transporter, Amt family	GO:0016021//integral component of membrane	GO:0008519//ammonium transmembrane transporter activity	-	BAB72947.1/9.6e-283/1
PCC7120DELTA_RS03860	all0387	1941	115.082	254.76	1.14647	Up	5.44922e-05	5.68653e-06	known_mRNA	PCC7120DELTA_RS03860	K02015|1|0.0e+00|1170.2|ava:Ava_2828|iron complex transport system permease protein	GO:0016021//integral component of membrane;GO:0005886//plasma membrane	GO:0005215//transporter activity	-	WP_010994563.1/0.0e+00/1
PCC7120DELTA_RS02405	all0086	822	355.164	287.705	-0.303896	Down	0.0250566	0.00493996	known_mRNA	PCC7120DELTA_RS02405	K03570|1|2.9e-149|533.1|ana:all0086|rod shape-determining protein MreC	-	-	GO:0008360//regulation of cell shape;GO:0008360//regulation of cell shape;GO:0008360//regulation of cell shape	WP_010994263.1/3.0e-148/1
PCC7120DELTA_RS16275	alr2903	819	141.753	201.581	0.50798	Up	0.00201039	0.000289941	known_mRNA	PCC7120DELTA_RS16275	K00329|1|3.6e-11|74.3|sth:STH404|NADH dehydrogenase [EC:7.1.1.2];K00356|1|3.6e-11|74.3|sth:STH404|NADH dehydrogenase [EC:1.6.99.3]	-	-	-	WP_010997054.1/3.7e-151/1
PCC7120DELTA_RS13445	all2320	594	219.732	157.02	-0.484795	Down	0.00201865	0.00029147	known_mRNA	PCC7120DELTA_RS13445	-	GO:0016021//integral component of membrane;GO:0016021//integral component of membrane;GO:0016021//integral component of membrane	-	-	WP_010996476.1/4.5e-106/1
PCC7120DELTA_RS31435		351	57.8282	65.5228	0.180224	Up	0.686468	0.428669	known_mRNA	PCC7120DELTA_RS31435	-	-	-	-	BAY41667.1/5.0e-52/1
PCC7120DELTA_RS22470	alr4149	990	467.875	458.888	-0.0279793	Down	0.896413	0.7601	known_mRNA	PCC7120DELTA_RS22470	K00214|1|3.8e-156|556.2|nop:Nos7524_0955|biliverdin reductase [EC:1.3.1.24]	-	-	-	WP_044522099.1/3.0e-187/1
PCC7120DELTA_RS18455	alr3343	1251	10568.5	8386.04	-0.333709	Down	4.25273e-07	3.35517e-08	known_mRNA	PCC7120DELTA_RS18455	K09458|1|5.6e-221|771.9|noe:CLI64_25910|3-oxoacyl-[acyl-carrier-protein] synthase II [EC:2.3.1.179]	-	GO:0033817//beta-ketoacyl-acyl-carrier-protein synthase II activity;GO:0033817//beta-ketoacyl-acyl-carrier-protein synthase II activity	GO:0006633//fatty acid biosynthetic process;GO:0006633//fatty acid biosynthetic process	WP_066376544.1/1.1e-221/1
PCC7120DELTA_RS10355	all1711	1200	119.015	162.785	0.451825	Up	0.0171765	0.0031965	known_mRNA	PCC7120DELTA_RS10355	K03292|1|1.8e-06|59.3|mfol:DXT68_14600|glycoside/pentoside/hexuronide:cation symporter, GPH family;K16211|3|6.8e-06|57.4|dja:HY57_00400|maltose/moltooligosaccharide transporter	GO:0016021//integral component of membrane;GO:0016021//integral component of membrane	-	GO:0055085//transmembrane transport	WP_010995880.1/5.8e-217/1
PCC7120DELTA_RS27425	all5173	2898	61.711	62.1002	0.00906986	Up	0.984079	0.966338	known_mRNA	PCC7120DELTA_RS27425	K11354|1|7.2e-86|324.3|mic:Mic7113_3096|two-component system, chemotaxis family, sensor kinase Cph1 [EC:2.7.13.3]	GO:0005622//intracellular	GO:0000155//phosphorelay sensor kinase activity	-	WP_010999297.1/0.0e+00/1
PCC7120DELTA_RS08435	all1321	522	28.4625	31.6761	0.154332	Up	0.809724	0.60709	known_mRNA	PCC7120DELTA_RS08435	K03824|1|4.9e-94|349.0|ana:all1321|putative acetyltransferase [EC:2.3.1.-]	-	GO:0008080//N-acetyltransferase activity	-	WP_010995493.1/5.1e-93/1
PCC7120DELTA_RS07665	all1161	828	201.456	174.843	-0.204406	Down	0.310886	0.119668	known_mRNA	PCC7120DELTA_RS07665	K01259|1|1.6e-152|543.9|ava:Ava_4415|proline iminopeptidase [EC:3.4.11.5];K01055|2|1.4e-15|89.0|mre:K649_09090|3-oxoadipate enol-lactonase [EC:3.1.1.24]	-	GO:0016787//hydrolase activity;GO:0003824//catalytic activity	-	WP_010995334.1/8.4e-159/1
PCC7120DELTA_RS01265	all8076	645	7.66723	10.2141	0.413781	Up	0.615032	0.349033	known_mRNA	PCC7120DELTA_RS01265	-	GO:0016021//integral component of membrane	GO:0004519//endonuclease activity	-	WP_010994133.1/5.4e-113/1
PCC7120DELTA_RS23010	all4260	438	71.9289	151.051	1.07039	Up	1.28719e-08	8.6028e-10	known_mRNA	PCC7120DELTA_RS23010	-	-	-	-	WP_010998398.1/2.3e-78/1
PCC7120DELTA_RS21990	alr4056	336	2081.29	1910.39	-0.123615	Down	0.159748	0.0487807	known_mRNA	PCC7120DELTA_RS21990	-	GO:0016021//integral component of membrane;GO:0016021//integral component of membrane	-	-	WP_010998196.1/2.1e-55/1
PCC7120DELTA_RS26215	alr4922	402	64.2795	99.0706	0.624097	Up	0.00901646	0.00153144	known_mRNA	PCC7120DELTA_RS26215	K19172|1|9.0e-72|274.6|ana:alr4922|DNA sulfur modification protein DndE	-	-	-	WP_010999048.1/9.3e-71/1
PCC7120DELTA_RS19165	alr3490	1281	87.2149	79.5008	-0.133604	Down	0.730936	0.486189	known_mRNA	PCC7120DELTA_RS19165	-	-	-	-	WP_010997640.1/4.2e-250/1
PCC7120DELTA_RS00575	all7617	417	43.5838	25.707	-0.76163	Down	0.0286707	0.00578217	known_mRNA	PCC7120DELTA_RS00575	K11326|1|3.6e-47|193.0|ana:all7631|cation efflux system protein involved in nickel and cobalt tolerance;K07787|4|1.7e-44|184.1|ana:all7618|Cu(I)/Ag(I) efflux system membrane protein CusA/SilA	GO:0016021//integral component of membrane;GO:0016021//integral component of membrane;GO:0016021//integral component of membrane	GO:0008324//cation transmembrane transporter activity;GO:0005215//transporter activity;GO:0008324//cation transmembrane transporter activity	-	WP_010993945.1/1.2e-65/1
PCC7120DELTA_RS21180	alr3896	831	30.6285	33.0855	0.111328	Up	0.859706	0.692719	known_mRNA	PCC7120DELTA_RS21180	K03525|1|7.1e-156|555.1|ana:alr3896|type III pantothenate kinase [EC:2.7.1.33]	GO:0005737//cytoplasm	GO:0005524//ATP binding;GO:0046872//metal ion binding;GO:0004594//pantothenate kinase activity	GO:0015937//coenzyme A biosynthetic process	WP_010998037.1/7.4e-155/1
PCC7120DELTA_RS17680		255	6.20605	6.65743	0.101291	Up	0.931332	0.825056	known_mRNA	PCC7120DELTA_RS17680	-	-	-	-	WP_044521669.1/5.8e-42/1
PCC7120DELTA_RS07860	asr1202	189	0.526673	0.713084	0.437166	Up	0.436013	0.195074	known_mRNA	PCC7120DELTA_RS07860	-	-	-	-	WP_010995375.1/2.8e-25/1
PCC7120DELTA_RS10335	all1707	771	424.197	448.811	0.0813732	Up	0.657189	0.396625	known_mRNA	PCC7120DELTA_RS10335	-	GO:0016021//integral component of membrane;GO:0016021//integral component of membrane;GO:0016021//integral component of membrane	-	-	WP_010995876.1/1.5e-138/1
PCC7120DELTA_RS25540	alr4788	522	184.07	187.579	0.0272396	Up	0.936716	0.838494	known_mRNA	PCC7120DELTA_RS25540	-	GO:0016021//integral component of membrane;GO:0016021//integral component of membrane;GO:0016021//integral component of membrane	-	-	WP_010998918.1/3.2e-95/1
PCC7120DELTA_RS21695	alr3996	546	150.911	186.978	0.30917	Up	0.113123	0.0306397	known_mRNA	PCC7120DELTA_RS21695	-	-	-	-	WP_010998136.1/4.9e-99/1
PCC7120DELTA_RS24860	all4647	420	21.4607	23.8771	0.153931	Up	0.841522	0.657289	known_mRNA	PCC7120DELTA_RS24860	K19519|1|5.2e-22|109.4|prr:AT705_21000|transforming growth factor-beta-induced protein	-	-	-	WP_010998778.1/1.2e-68/1
PCC7120DELTA_RS17155	alr3079	564	510.421	409.335	-0.318403	Down	0.00477267	0.000763467	known_mRNA	PCC7120DELTA_RS17155	K01462|1|5.3e-102|375.6|ana:alr3079|peptide deformylase [EC:3.5.1.88]	-	GO:0046872//metal ion binding;GO:0042586//peptide deformylase activity;GO:0046872//metal ion binding;GO:0042586//peptide deformylase activity;GO:0046872//metal ion binding;GO:0042586//peptide deformylase activity	GO:0006412//translation;GO:0006412//translation;GO:0006412//translation	WP_010997230.1/5.5e-101/1
PCC7120DELTA_RS18715		456	55.3527	49.9284	-0.148794	Down	0.752357	0.517512	known_mRNA	PCC7120DELTA_RS18715	K07507|1|9.9e-75|284.6|ava:Ava_3389|putative Mg2+ transporter-C (MgtC) family protein	GO:0016021//integral component of membrane;GO:0016021//integral component of membrane;GO:0016021//integral component of membrane	-	-	WP_044521747.1/1.9e-75/1
PCC7120DELTA_RS29160	all7158	1224	3187.13	2533.75	-0.330984	Down	1.79671e-07	1.35732e-08	known_mRNA	PCC7120DELTA_RS29160	K07496|1|9.1e-216|754.6|ava:Ava_4578|putative transposase	-	-	-	ABA24175.1/9.4e-215/1
PCC7120DELTA_RS24005	asr4470	231	6.78019	8.29275	0.290524	Up	0.751595	0.514912	known_mRNA	PCC7120DELTA_RS24005	-	-	-	-	WP_010998603.1/2.0e-33/1
PCC7120DELTA_RS10155	all1670	348	203.254	160.555	-0.340221	Down	0.0546875	0.0125039	known_mRNA	PCC7120DELTA_RS10155	K07727|1|1.5e-06|57.8|scs:Sta7437_4875|putative transcriptional regulator	-	GO:0043565//sequence-specific DNA binding;GO:0043565//sequence-specific DNA binding;GO:0043565//sequence-specific DNA binding;GO:0043565//sequence-specific DNA binding	-	WP_010995839.1/1.7e-57/1
PCC7120DELTA_RS22255	alr4104	1209	1089.45	965.488	-0.174267	Down	0.052322	0.0118667	known_mRNA	PCC7120DELTA_RS22255	K07496|1|9.6e-202|708.0|nop:Nos7524_1292|putative transposase	-	GO:0003676//nucleic acid binding;GO:0003676//nucleic acid binding	-	WP_010994068.1/1.2e-235/1
PCC7120DELTA_RS16815	all3011	777	40.0669	36.4883	-0.134976	Down	0.81249	0.611564	known_mRNA	PCC7120DELTA_RS16815	K02069|1|7.2e-118|428.7|noe:CLI64_02585|putative ABC transport system permease protein	GO:0016021//integral component of membrane;GO:0016021//integral component of membrane;GO:0016021//integral component of membrane	-	-	WP_010997162.1/7.2e-136/1
PCC7120DELTA_RS26280	all4935	1986	22.1772	33.4655	0.593596	Up	0.158757	0.048345	known_mRNA	PCC7120DELTA_RS26280	K21449|1|5.3e-40|171.4|ote:Oter_1689|trimeric autotransporter adhesin	-	-	-	WP_010999061.1/0.0e+00/1
PCC7120DELTA_RS01920	alr9029	387	6.78098	5.54413	-0.290534	Down	0.761118	0.530148	known_mRNA	PCC7120DELTA_RS01920	K07341|1|7.9e-65|251.5|ana:alr9029|death on curing protein	-	-	-	WP_010994176.1/8.1e-64/1
PCC7120DELTA_RS30625		171	2.88875	3.62451	0.327342	Up	0.736361	0.49747	known_mRNA	PCC7120DELTA_RS30625	K19159|1|2.8e-06|55.8|nno:NONO_c64930|antitoxin YefM	-	-	-	BAB75673.1/3.4e-22/1
PCC7120DELTA_RS20075	alr3670	1707	561.666	476.944	-0.235893	Down	0.0398835	0.00855123	known_mRNA	PCC7120DELTA_RS20075	K01428|1|0.0e+00|1091.3|acy:Anacy_5568|urease subunit alpha [EC:3.5.1.5]	GO:0005737//cytoplasm;GO:0005737//cytoplasm	GO:0016151//nickel cation binding;GO:0009039//urease activity;GO:0016151//nickel cation binding;GO:0009039//urease activity	GO:0043419//urea catabolic process;GO:0043419//urea catabolic process	WP_067771955.1/0.0e+00/1
PCC7120DELTA_RS22820	all4220	459	499.601	548.687	0.135208	Up	0.477788	0.22721	known_mRNA	PCC7120DELTA_RS22820	K09022|1|5.7e-14|82.8|pagh:NIES204_14810|2-iminobutanoate/2-iminopropanoate deaminase [EC:3.5.99.10]	-	-	-	WP_010998358.1/2.1e-79/1
PCC7120DELTA_RS21370	alr3932	696	138.118	133.627	-0.0476834	Down	0.896413	0.759258	known_mRNA	PCC7120DELTA_RS21370	-	-	-	-	WP_010998073.1/3.8e-128/1
PCC7120DELTA_RS00015	alr7503	381	14.294	17.4581	0.288489	Up	0.69137	0.436941	known_mRNA	PCC7120DELTA_RS00015	-	-	-	-	WP_010993831.1/6.3e-69/1
PCC7120DELTA_RS25435	all4767	492	108.822	152.511	0.486949	Up	0.00937654	0.00159888	known_mRNA	PCC7120DELTA_RS25435	-	-	-	-	WP_010998897.1/1.2e-88/1
PCC7120DELTA_RS20885	all3835	531	20.7305	24.3571	0.232592	Up	0.718698	0.470465	known_mRNA	PCC7120DELTA_RS20885	-	-	-	-	WP_010997976.1/3.2e-87/1
PCC7120DELTA_RS11330	alr1909	1248	405.205	398.864	-0.0227556	Down	0.924582	0.812006	known_mRNA	PCC7120DELTA_RS11330	K20024|1|2.9e-238|829.3|ana:alr1909|monoglucosyldiacylglycerol epimerase [EC:5.1.3.34]	GO:0016021//integral component of membrane	GO:0005506//iron ion binding;GO:0016491//oxidoreductase activity;GO:0005506//iron ion binding;GO:0016491//oxidoreductase activity	GO:0008610//lipid biosynthetic process;GO:0008610//lipid biosynthetic process	WP_010996073.1/3.1e-237/1
PCC7120DELTA_RS17880		489	105.846	250.444	1.24252	Up	2.41703e-15	9.31183e-17	known_mRNA	PCC7120DELTA_RS17880	-	-	-	-	BAB74922.1/3.4e-83/1
PCC7120DELTA_RS20840	alr3825	894	136.902	168.932	0.303296	Up	0.129129	0.0365079	known_mRNA	PCC7120DELTA_RS20840	-	GO:0016021//integral component of membrane;GO:0016021//integral component of membrane;GO:0016021//integral component of membrane	-	-	WP_010997966.1/5.5e-164/1
PCC7120DELTA_RS09880	alr1613	759	356.539	327.471	-0.122694	Down	0.490996	0.236533	known_mRNA	PCC7120DELTA_RS09880	K01802|1|4.7e-13|80.5|reh:H16_A2685|peptidylprolyl isomerase [EC:5.2.1.8];K07533|2|4.4e-11|73.9|anx:ACH33_09575|foldase protein PrsA [EC:5.2.1.8]	-	GO:0003755//peptidyl-prolyl cis-trans isomerase activity;GO:0003755//peptidyl-prolyl cis-trans isomerase activity;GO:0003755//peptidyl-prolyl cis-trans isomerase activity	-	WP_010995782.1/2.0e-135/1
PCC7120DELTA_RS06165	all0860	2619	4398.62	4849.19	0.140692	Up	0.0315444	0.00646739	known_mRNA	PCC7120DELTA_RS06165	K02469|1|0.0e+00|1569.7|noe:CLI64_13290|DNA gyrase subunit A [EC:5.99.1.3]	GO:0005694//chromosome;GO:0005737//cytoplasm;GO:0005694//chromosome;GO:0005737//cytoplasm	GO:0005524//ATP binding;GO:0003677//DNA binding;GO:0003918//DNA topoisomerase type II (ATP-hydrolyzing) activity;GO:0005524//ATP binding;GO:0003677//DNA binding;GO:0003918//DNA topoisomerase type II (ATP-hydrolyzing) activity	GO:0006265//DNA topological change;GO:0006261//DNA-dependent DNA replication;GO:0006265//DNA topological change;GO:0006261//DNA-dependent DNA replication	WP_067768035.1/0.0e+00/1
PCC7120DELTA_RS12170	alr2071	459	10.6705	12.3212	0.20752	Up	0.81249	0.611515	known_mRNA	PCC7120DELTA_RS12170	-	-	-	-	BAB73770.1/2.6e-77/1
PCC7120DELTA_RS09110	alr1461	414	31.9675	42.4961	0.410725	Up	0.32812	0.129214	known_mRNA	PCC7120DELTA_RS09110	-	-	-	-	WP_010995631.1/8.1e-70/1
PCC7120DELTA_RS06765	alr0981	849	142.144	164.416	0.209995	Up	0.37957	0.158885	known_mRNA	PCC7120DELTA_RS06765	K00655|1|1.6e-06|58.9|pbv:AR543_16610|1-acyl-sn-glycerol-3-phosphate acyltransferase [EC:2.3.1.51]	-	GO:0016747//transferase activity, transferring acyl groups other than amino-acyl groups;GO:0016747//transferase activity, transferring acyl groups other than amino-acyl groups	-	WP_010995155.1/9.5e-166/1
PCC7120DELTA_RS24900	asl4654	276	8.79318	7.90927	-0.15284	Down	0.880802	0.730166	known_mRNA	PCC7120DELTA_RS24900	-	GO:0016021//integral component of membrane;GO:0016021//integral component of membrane	-	-	BAY70266.1/9.0e-41/1
PCC7120DELTA_RS02040	asr0013	291	10.8721	11.8403	0.123073	Up	0.897672	0.762946	known_mRNA	PCC7120DELTA_RS02040	K15125|1|1.8e-13|80.5|rsn:RSPO_m00437|filamentous hemagglutinin	-	-	-	WP_010994190.1/2.8e-48/1
PCC7120DELTA_RS06865	alr1001	546	2.57562	2.68683	0.0609889	Up	0.961059	0.898775	known_mRNA	PCC7120DELTA_RS06865	-	-	-	-	WP_010995175.1/1.8e-93/1
PCC7120DELTA_RS26585	all4998	684	267.753	210.633	-0.346177	Down	0.0203693	0.00389985	known_mRNA	PCC7120DELTA_RS26585	K01448|1|1.8e-125|453.8|ana:all4998|N-acetylmuramoyl-L-alanine amidase [EC:3.5.1.28]	-	GO:0008745//N-acetylmuramoyl-L-alanine amidase activity;GO:0008745//N-acetylmuramoyl-L-alanine amidase activity;GO:0008745//N-acetylmuramoyl-L-alanine amidase activity	GO:0009253//peptidoglycan catabolic process;GO:0009253//peptidoglycan catabolic process;GO:0009253//peptidoglycan catabolic process	WP_010999124.1/1.9e-124/1
PCC7120DELTA_RS13430	all2317	441	48.766	41.4066	-0.236015	Down	0.603935	0.340664	known_mRNA	PCC7120DELTA_RS13430	K01174|1|1.1e-22|111.7|ava:Ava_B0290|micrococcal nuclease [EC:3.1.31.1]	-	-	-	WP_010996473.1/4.9e-73/1
PCC7120DELTA_RS17495	all3149	960	407.511	445.464	0.128469	Up	0.401447	0.173046	known_mRNA	PCC7120DELTA_RS17495	-	GO:0030089//phycobilisome;GO:0030089//phycobilisome	GO:0031404//chloride ion binding;GO:0031404//chloride ion binding	GO:0016037//light absorption;GO:0018298//protein-chromophore linkage;GO:0006810//transport;GO:0016037//light absorption;GO:0018298//protein-chromophore linkage;GO:0006810//transport	WP_010997300.1/2.6e-180/1
PCC7120DELTA_RS24100	alr4490	885	673.504	546.578	-0.30126	Down	0.00430812	0.000680496	known_mRNA	PCC7120DELTA_RS24100	K00067|1|1.8e-165|587.0|ana:alr4490|dTDP-4-dehydrorhamnose reductase [EC:1.1.1.133]	-	GO:0008831//dTDP-4-dehydrorhamnose reductase activity;GO:0008831//dTDP-4-dehydrorhamnose reductase activity;GO:0008831//dTDP-4-dehydrorhamnose reductase activity;GO:0008831//dTDP-4-dehydrorhamnose reductase activity	GO:0019305//dTDP-rhamnose biosynthetic process;GO:0019305//dTDP-rhamnose biosynthetic process;GO:0019305//dTDP-rhamnose biosynthetic process;GO:0019305//dTDP-rhamnose biosynthetic process	WP_010998623.1/1.9e-164/1
PCC7120DELTA_RS25995	alr4879	1224	56.4244	95.9922	0.766598	Up	0.00190529	0.000274464	known_mRNA	PCC7120DELTA_RS25995	K03320|1|7.7e-82|309.7|pagh:NIES204_19470|ammonium transporter, Amt family;K11354|2|1.8e-78|298.5|oni:Osc7112_2399|two-component system, chemotaxis family, sensor kinase Cph1 [EC:2.7.13.3];K11959|3|1.2e-77|295.8|pseu:Pse7367_2139|urea transport system substrate-binding protein	GO:0005622//intracellular;GO:0005622//intracellular;GO:0005622//intracellular	GO:0000155//phosphorelay sensor kinase activity;GO:0000155//phosphorelay sensor kinase activity;GO:0000155//phosphorelay sensor kinase activity	-	WP_010999005.1/9.0e-226/1
PCC7120DELTA_RS15050	all2652	1167	11.5452	9.79954	-0.236506	Down	0.786837	0.567057	known_mRNA	PCC7120DELTA_RS15050	K02005|1|2.5e-207|726.5|ana:all2652|HlyD family secretion protein	-	-	-	BAB74351.1/2.6e-206/1
PCC7120DELTA_RS16330	asl2914	225	46.9751	32.9428	-0.511936	Down	0.17616	0.0557802	known_mRNA	PCC7120DELTA_RS16330	K00528|1|5.5e-10|68.6|gom:D7316_01784|ferredoxin/flavodoxin---NADP+ reductase [EC:1.18.1.2 1.19.1.1]	-	GO:0009055//electron transfer activity;GO:0009055//electron transfer activity	-	WP_010997065.1/2.4e-39/1
PCC7120DELTA_RS27055	all5100	5703	220.915	323.696	0.551149	Up	5.46125e-05	5.70824e-06	known_mRNA	PCC7120DELTA_RS27055	K06894|1|0.0e+00|3598.9|ava:Ava_2357|uncharacterized protein	-	GO:0004866//endopeptidase inhibitor activity;GO:0005506//iron ion binding;GO:0016702//oxidoreductase activity, acting on single donors with incorporation of molecular oxygen, incorporation of two atoms of oxygen;GO:0004866//endopeptidase inhibitor activity	-	WP_070205951.1/0.0e+00/1
PCC7120DELTA_RS26720	all5026	1482	409.401	464.447	0.182	Up	0.205761	0.0682771	known_mRNA	PCC7120DELTA_RS26720	K03814|1|9.2e-21|107.1|hhc:M911_13515|monofunctional glycosyltransferase [EC:2.4.1.129];K12267|2|5.6e-10|71.2|pbas:SMSP2_01919|peptide methionine sulfoxide reductase msrA/msrB [EC:1.8.4.11 1.8.4.12];K00329|3|2.0e-07|62.8|hau:Haur_2704|NADH dehydrogenase [EC:7.1.1.2];K00356|3|2.0e-07|62.8|hau:Haur_2704|NADH dehydrogenase [EC:1.6.99.3];K00091|5|6.4e-06|57.8|age:AA314_03383|dihydroflavonol-4-reducta…	-	-	-	WP_010999152.1/1.0e-284/1
PCC7120DELTA_RS24725	all4618	564	65.7866	70.1793	0.0932512	Up	0.845895	0.665954	known_mRNA	PCC7120DELTA_RS24725	-	-	-	-	BAY70230.1/3.4e-103/1
PCC7120DELTA_RS04705	alr0555	555	6.12222	4.30532	-0.507935	Down	0.552643	0.286563	known_mRNA	PCC7120DELTA_RS04705	K02805|1|9.7e-24|115.5|sun:SUN_1549|dTDP-4-amino-4,6-dideoxygalactose transaminase [EC:2.6.1.59];K21379|2|2.8e-23|114.0|shw:Sputw3181_1469|dTDP-4-amino-4,6-dideoxy-D-glucose acyltransferase [EC:2.3.1.209]	-	GO:0016740//transferase activity;GO:0016740//transferase activity	-	WP_010994731.1/1.4e-101/1
PCC7120DELTA_RS05835	asl0793	189	2.84325	2.80463	-0.0197314	Down	0.984079	0.967266	known_mRNA	PCC7120DELTA_RS05835	-	-	-	-	WP_010994967.1/1.9e-29/1
PCC7120DELTA_RS05580	alr0740	1527	248.105	10540.9	5.4089	Up	0	0	known_mRNA	PCC7120DELTA_RS05580	-	-	-	-	ABA24238.1/5.2e-279/1
PCC7120DELTA_RS09330	alr1507	684	36.2811	39.1834	0.111025	Up	0.850836	0.67789	known_mRNA	PCC7120DELTA_RS09330	K02003|1|3.6e-97|359.8|calo:Cal7507_5632|putative ABC transport system ATP-binding protein	GO:0016021//integral component of membrane;GO:0005886//plasma membrane	GO:0042895//antibiotic transporter activity;GO:0005524//ATP binding;GO:0016887//ATPase activity	GO:0046677//response to antibiotic	BAY72482.1/9.8e-121/1
PCC7120DELTA_RS03145	alr0234	726	214.252	258.788	0.272458	Up	0.0866644	0.0218331	known_mRNA	PCC7120DELTA_RS03145	K00655|1|6.7e-09|66.6|thx:Thet_0960|1-acyl-sn-glycerol-3-phosphate acyltransferase [EC:2.3.1.51]	-	GO:0016746//transferase activity, transferring acyl groups;GO:0016746//transferase activity, transferring acyl groups;GO:0016746//transferase activity, transferring acyl groups	GO:0008152//metabolic process;GO:0008152//metabolic process;GO:0008152//metabolic process	WP_010994411.1/5.1e-136/1
PCC7120DELTA_RS11170	all1876	972	308.552	396.324	0.361165	Up	0.00384989	0.000600377	known_mRNA	PCC7120DELTA_RS11170	K07029|1|8.7e-28|129.8|plv:ERIC2_c08400|diacylglycerol kinase (ATP) [EC:2.7.1.107]	-	GO:0003951//NAD+ kinase activity;GO:0003951//NAD+ kinase activity;GO:0003951//NAD+ kinase activity	-	WP_010996040.1/1.5e-175/1
PCC7120DELTA_RS20200		351	0.186913	0.169782	-0.138688	Down	0.732466	0.489656	known_mRNA	PCC7120DELTA_RS20200	-	-	-	-	WP_049942491.1/1.9e-59/1
PCC7120DELTA_RS19435	all3542	432	67.8538	88.8159	0.388388	Up	0.183339	0.0586562	known_mRNA	PCC7120DELTA_RS19435	-	-	-	-	WP_010997692.1/1.6e-76/1
PCC7120DELTA_RS06560	alr0939	1344	706.412	660.694	-0.0965275	Down	0.540628	0.277739	known_mRNA	PCC7120DELTA_RS06560	K01961|1|1.1e-238|830.9|awa:AA650_13855|acetyl-CoA carboxylase, biotin carboxylase subunit [EC:6.4.1.2 6.3.4.14]	-	GO:0003989//acetyl-CoA carboxylase activity;GO:0005524//ATP binding;GO:0004075//biotin carboxylase activity;GO:0046872//metal ion binding;GO:0003989//acetyl-CoA carboxylase activity;GO:0005524//ATP binding;GO:0004075//biotin carboxylase activity;GO:0046872//metal ion binding;GO:0003989//acetyl-CoA carboxylase activity;GO:0005524//ATP binding;GO:0004075//biotin carboxylase activity;GO:0046872//met…	-	BAZ87538.1/2.3e-238/1
PCC7120DELTA_RS19885	all3632	1449	62.8147	64.319	0.0341421	Up	0.954977	0.882966	known_mRNA	PCC7120DELTA_RS19885	-	-	GO:0003677//DNA binding;GO:0015667	GO:0009307//DNA restriction-modification system	WP_010997777.1/4.9e-279/1
PCC7120DELTA_RS20140	alr3683	699	2664.11	2860	0.102357	Up	0.21644	0.0734517	known_mRNA	PCC7120DELTA_RS20140	K01358|1|1.2e-124|451.1|ana:alr3683|ATP-dependent Clp protease, protease subunit [EC:3.4.21.92]	GO:0005737//cytoplasm;GO:0005737//cytoplasm;GO:0005737//cytoplasm	GO:0004252//serine-type endopeptidase activity;GO:0004252//serine-type endopeptidase activity;GO:0004252//serine-type endopeptidase activity	-	WP_010997826.1/1.3e-123/1
PCC7120DELTA_RS14360	all2506	972	107.428	121.178	0.173755	Up	0.562161	0.295525	known_mRNA	PCC7120DELTA_RS14360	K13051|1|1.7e-36|158.7|pseg:D3H65_02225|beta-aspartyl-peptidase (threonine type) [EC:3.4.19.5]	-	GO:0008236//serine-type peptidase activity;GO:0008236//serine-type peptidase activity;GO:0008236//serine-type peptidase activity	GO:0044260;GO:0044260;GO:0044260	WP_010996662.1/1.7e-187/1
PCC7120DELTA_RS18105	all3270	1002	154.778	131.884	-0.230933	Down	0.317377	0.123335	known_mRNA	PCC7120DELTA_RS18105	-	-	-	-	WP_010997421.1/5.9e-191/1
PCC7120DELTA_RS15730	all2792	1194	2.81328	3.36903	0.260084	Up	0.799784	0.589412	known_mRNA	PCC7120DELTA_RS15730	-	-	-	-	WP_010996943.1/3.2e-236/1
PCC7120DELTA_RS10850	all1814	570	41.3625	37.0438	-0.159093	Down	0.765234	0.538782	known_mRNA	PCC7120DELTA_RS10850	-	-	-	-	WP_010995982.1/5.3e-104/1
PCC7120DELTA_RS05955	alr0819	1452	532.365	599.611	0.17161	Up	0.208748	0.0696501	known_mRNA	PCC7120DELTA_RS05955	K01193|1|2.7e-73|281.6|syx:SynWH7803_0536|beta-fructofuranosidase [EC:3.2.1.26]	-	GO:0033926//glycopeptide alpha-N-acetylgalactosaminidase activity;GO:0004575//sucrose alpha-glucosidase activity;GO:0033926//glycopeptide alpha-N-acetylgalactosaminidase activity;GO:0033926//glycopeptide alpha-N-acetylgalactosaminidase activity	GO:0008152//metabolic process	WP_010994993.1/8.1e-282/1
PCC7120DELTA_RS16335	all2915	1215	721.708	580.022	-0.315307	Down	0.00124865	0.000171507	known_mRNA	PCC7120DELTA_RS16335	K02502|1|3.9e-219|765.8|ava:Ava_0985|ATP phosphoribosyltransferase regulatory subunit	GO:0005737//cytoplasm;GO:0005737//cytoplasm;GO:0005737//cytoplasm	GO:0016757//transferase activity, transferring glycosyl groups;GO:0016757//transferase activity, transferring glycosyl groups	GO:0000105//histidine biosynthetic process;GO:0000105//histidine biosynthetic process;GO:0000105//histidine biosynthetic process	WP_010997066.1/5.3e-226/1
PCC7120DELTA_RS06695	all0967	1488	210.586	242.312	0.202454	Up	0.265895	0.0971831	known_mRNA	PCC7120DELTA_RS06695	-	-	GO:0003824//catalytic activity;GO:0003824//catalytic activity	GO:0005975//carbohydrate metabolic process;GO:0005975//carbohydrate metabolic process	ABA22577.1/3.7e-282/1
PCC7120DELTA_RS21595	all3977	579	839.539	779.632	-0.106805	Down	0.378808	0.158503	known_mRNA	PCC7120DELTA_RS21595	-	GO:0016021//integral component of membrane;GO:0016021//integral component of membrane;GO:0016021//integral component of membrane	-	-	WP_011318527.1/3.3e-101/1
PCC7120DELTA_RS13505	all2333	1788	37.89	87.7633	1.2118	Up	6.35681e-07	5.14295e-08	known_mRNA	PCC7120DELTA_RS13505	-	-	GO:0016491//oxidoreductase activity;GO:0016491//oxidoreductase activity	-	WP_010996489.1/0.0e+00/1
PCC7120DELTA_RS00190	alr7539	1767	0.767412	0.645295	-0.250044	Down	0.714518	0.466412	known_mRNA	PCC7120DELTA_RS00190	K03205|1|1.8e-79|302.4|cyj:Cyan7822_6073|type IV secretion system protein VirD4	GO:0016021//integral component of membrane	-	-	BAY72989.1/0.0e+00/1
PCC7120DELTA_RS27680	alr5226	924	135.01	138.111	0.0327596	Up	0.934332	0.831665	known_mRNA	PCC7120DELTA_RS27680	-	-	-	-	WP_010999350.1/2.5e-183/1
PCC7120DELTA_RS18230	alr3296	1038	63.1534	65.4588	0.0517274	Up	0.921574	0.805644	known_mRNA	PCC7120DELTA_RS18230	K01620|1|5.9e-200|701.8|ana:alr3296|threonine aldolase [EC:4.1.2.48]	-	GO:0004793//threonine aldolase activity	GO:0006567//threonine catabolic process	WP_012408157.1/3.9e-177/1
PCC7120DELTA_RS25710	alr4821	1059	228.518	865.976	1.92202	Up	1.75649e-88	8.53235e-91	known_mRNA	PCC7120DELTA_RS25710	-	GO:0016021//integral component of membrane	-	-	WP_010998949.1/3.2e-203/1
PCC7120DELTA_RS02315	alr0068	555	98.7532	74.0221	-0.415871	Down	0.101026	0.0265171	known_mRNA	PCC7120DELTA_RS02315	K00939|1|6.6e-97|358.6|ana:alr0068|adenylate kinase [EC:2.7.4.3]	GO:0005737//cytoplasm;GO:0005737//cytoplasm;GO:0005737//cytoplasm;GO:0005737//cytoplasm	GO:0004017//adenylate kinase activity;GO:0005524//ATP binding;GO:0004017//adenylate kinase activity;GO:0005524//ATP binding;GO:0004017//adenylate kinase activity;GO:0005524//ATP binding;GO:0004017//adenylate kinase activity;GO:0005524//ATP binding	GO:0044209//AMP salvage;GO:0044209//AMP salvage;GO:0044209//AMP salvage;GO:0044209//AMP salvage	WP_010994245.1/6.8e-96/1
PCC7120DELTA_RS00165	alr7534	1152	7.37484	4.38645	-0.749557	Down	0.302107	0.11477	known_mRNA	PCC7120DELTA_RS00165	-	GO:0016021//integral component of membrane;GO:0016021//integral component of membrane;GO:0016021//integral component of membrane	-	-	WP_010993862.1/2.6e-214/1
PCC7120DELTA_RS04640	all0542	1722	383.424	453.469	0.242065	Up	0.0488109	0.010915	known_mRNA	PCC7120DELTA_RS04640	K03320|1|1.6e-56|226.1|pbs:Plabr_3615|ammonium transporter, Amt family;K13924|2|7.8e-56|223.8|glo:Glov_0566|two-component system, chemotaxis family, CheB/CheR fusion protein [EC:2.1.1.80 3.1.1.61];K11356|3|1.3e-55|223.0|nop:Nos7524_0323|two-component system, sensor histidine kinase and response regulator [EC:2.7.13.3]	GO:0005622//intracellular;GO:0005622//intracellular	GO:0000155//phosphorelay sensor kinase activity;GO:0000155//phosphorelay sensor kinase activity	-	WP_010994718.1/0.0e+00/1
PCC7120DELTA_RS22570	alr4169	459	486.305	511.919	0.0740531	Up	0.688749	0.432182	known_mRNA	PCC7120DELTA_RS22570	K09710|1|1.6e-80|303.9|ana:alr4169|ribosome-associated protein	GO:0005737//cytoplasm;GO:0005737//cytoplasm;GO:0005737//cytoplasm	-	GO:0042256//mature ribosome assembly;GO:0090071//negative regulation of ribosome biogenesis;GO:0017148//negative regulation of translation;GO:0042256//mature ribosome assembly;GO:0090071//negative regulation of ribosome biogenesis;GO:0017148//negative regulation of translation;GO:0042256//mature ribosome assembly;GO:0090071//negative regulation of ribosome biogenesis;GO:0017148//negative regulati…	WP_010998308.1/1.6e-79/1
PCC7120DELTA_RS29605	all7245	1224	3062.72	6506.65	1.0871	Up	1.15153e-66	9.45141e-69	known_mRNA	PCC7120DELTA_RS29605	K07496|1|2.5e-234|816.2|ana:all7245|putative transposase	-	-	-	WP_010999798.1/2.6e-233/1
PCC7120DELTA_RS14085	alr2454	309	19.7147	15.7322	-0.325545	Down	0.616966	0.351301	known_mRNA	PCC7120DELTA_RS14085	-	-	-	-	WP_010996610.1/2.2e-51/1
PCC7120DELTA_RS30295		417	42.748	8.29935	-2.36479	Down	7.26305e-10	4.25807e-11	known_mRNA	PCC7120DELTA_RS30295	-	-	-	-	BAY73207.1/2.5e-71/1
PCC7120DELTA_RS25255	all4726	1116	128.168	102.837	-0.317675	Down	0.184399	0.059088	known_mRNA	PCC7120DELTA_RS25255	K10819|1|7.8e-65|253.1|chl:Chy400_3656|histidine kinase [EC:2.7.13.3]	GO:0016021//integral component of membrane;GO:0005622//intracellular;GO:0016021//integral component of membrane;GO:0005622//intracellular;GO:0016021//integral component of membrane;GO:0005622//intracellular	GO:0005524//ATP binding;GO:0000155//phosphorelay sensor kinase activity;GO:0005524//ATP binding;GO:0000155//phosphorelay sensor kinase activity;GO:0005524//ATP binding;GO:0000155//phosphorelay sensor kinase activity	-	WP_010998857.1/4.2e-206/1
PCC7120DELTA_RS25390	all4757	351	24.739	16.3392	-0.598451	Down	0.223493	0.0765942	known_mRNA	PCC7120DELTA_RS25390	-	-	-	-	WP_010998887.1/8.2e-63/1
PCC7120DELTA_RS25765	alr4831	936	1175.69	1097.79	-0.0989157	Down	0.431186	0.191759	known_mRNA	PCC7120DELTA_RS25765	K01784|1|1.4e-176|624.0|ava:Ava_2101|UDP-glucose 4-epimerase [EC:5.1.3.2];K01710|2|3.4e-69|267.3|syg:sync_1724|dTDP-glucose 4,6-dehydratase [EC:4.2.1.46];K05281|4|9.6e-16|89.7|bal:BACI_c30020|2'-hydroxyisoflavone reductase [EC:1.3.1.45]	-	GO:0050662//coenzyme binding;GO:0016853//isomerase activity;GO:0003824//catalytic activity;GO:0050662//coenzyme binding	-	WP_010998959.1/1.2e-177/1
PCC7120DELTA_RS16350	all2918	708	188.669	215.857	0.194218	Up	0.335248	0.132751	known_mRNA	PCC7120DELTA_RS16350	K01174|1|3.6e-132|476.1|ana:all2918|micrococcal nuclease [EC:3.1.31.1]	-	-	-	WP_010997069.1/3.7e-131/1
PCC7120DELTA_RS18170	all3284	432	179.125	172.155	-0.0572545	Down	0.846855	0.670636	known_mRNA	PCC7120DELTA_RS18170	K03365|1|9.1e-78|294.7|ana:all3284|cytosine/creatinine deaminase [EC:3.5.4.1 3.5.4.21]	-	GO:0003824//catalytic activity;GO:0102480//5-fluorocytosine deaminase activity;GO:0004131//cytosine deaminase activity;GO:0003824//catalytic activity;GO:0003824//catalytic activity	-	WP_010997435.1/9.4e-77/1
PCC7120DELTA_RS14830	alr2606	611	42.6203	43.5573	0.031375	Up	0.961956	0.900565	known_mRNA	PCC7120DELTA_RS14830	-	-	-	-	BAB74305.1/3.3e-75/1
PCC7120DELTA_RS11590	asl1962	297	3.92842	4.85297	0.304919	Up	0.757149	0.525283	known_mRNA	PCC7120DELTA_RS11590	-	-	-	-	WP_010996126.1/3.0e-50/1
PCC7120DELTA_RS09095	all1457	1203	3.59277	2.84465	-0.336849	Down	0.729896	0.485008	known_mRNA	PCC7120DELTA_RS09095	K04487|1|6.6e-227|791.6|ana:all1457|cysteine desulfurase [EC:2.8.1.7]	-	GO:0031071//cysteine desulfurase activity;GO:0051536//iron-sulfur cluster binding;GO:0046872//metal ion binding;GO:0030170//pyridoxal phosphate binding;GO:0031071//cysteine desulfurase activity;GO:0051536//iron-sulfur cluster binding;GO:0046872//metal ion binding;GO:0030170//pyridoxal phosphate binding	GO:0006520//cellular amino acid metabolic process;GO:0009399//nitrogen fixation;GO:0006520//cellular amino acid metabolic process	WP_010995628.1/6.8e-226/1
PCC7120DELTA_RS08795	asl1394	237	1.02515	1.22133	0.252629	Up	0.765234	0.537528	known_mRNA	PCC7120DELTA_RS08795	-	-	-	-	BAY72370.1/6.8e-37/1
PCC7120DELTA_RS11695	alr1982	951	40.9052	41.168	0.00923977	Up	0.985757	0.971214	known_mRNA	PCC7120DELTA_RS11695	K00845|1|9.6e-181|637.9|ana:alr1982|glucokinase [EC:2.7.1.2]	-	GO:0016301//kinase activity	-	BAB73681.1/9.9e-180/1
PCC7120DELTA_RS07720	all1172	717	165.37	161.733	-0.0320843	Down	0.928708	0.820281	known_mRNA	PCC7120DELTA_RS07720	K06911|1|4.6e-135|485.7|ana:all1172|uncharacterized protein	-	-	-	WP_010995345.1/4.8e-134/1
PCC7120DELTA_RS31195		794	57.8938	53.2998	-0.119277	Down	0.801778	0.592959	known_mRNA	PCC7120DELTA_RS31195	K07492|1|1.6e-75|288.1|ana:alr4439|putative transposase	-	-	-	BAB75310.1/1.6e-74/1
PCC7120DELTA_RS03905	all0396	1482	51.1299	153.511	1.5861	Up	7.96987e-06	7.43588e-07	known_mRNA	PCC7120DELTA_RS03905	K00836|1|8.3e-272|941.0|ava:Ava_2839|diaminobutyrate-2-oxoglutarate transaminase [EC:2.6.1.76]	-	GO:0030170//pyridoxal phosphate binding;GO:0008483//transaminase activity;GO:0030170//pyridoxal phosphate binding;GO:0008483//transaminase activity	GO:0009058//biosynthetic process;GO:0009058//biosynthetic process	ABA22452.1/8.5e-271/1
PCC7120DELTA_RS08665	asr1366	114	3.40388	2.40621	-0.500417	Down	0.565094	0.298294	known_mRNA	PCC7120DELTA_RS08665	K02640|1|5.1e-12|74.3|ana:asr1366|cytochrome b6-f complex subunit 5	GO:0009512//cytochrome b6f complex;GO:0016021//integral component of membrane;GO:0042651//thylakoid membrane	-	GO:0055114//oxidation-reduction process;GO:0015979//photosynthesis	WP_010995538.1/5.3e-11/1
PCC7120DELTA_RS29130	asr7152	204	0.818116	1.08272	0.404286	Up	0.575343	0.311666	known_mRNA	PCC7120DELTA_RS29130	-	-	-	-	WP_084789150.1/1.4e-27/1
PCC7120DELTA_RS23300	all4324	831	56.3684	77.7831	0.464571	Up	0.106005	0.0281506	known_mRNA	PCC7120DELTA_RS23300	K07052|1|4.2e-148|529.3|ava:Ava_1274|uncharacterized protein	GO:0016021//integral component of membrane	-	-	BAB76023.1/1.2e-157/1
PCC7120DELTA_RS10765	alr1796	423	5.7963	7.55519	0.382335	Up	0.662526	0.402177	known_mRNA	PCC7120DELTA_RS10765	K07460|1|9.8e-77|291.2|ana:alr1796|putative endonuclease	-	GO:0004519//endonuclease activity	-	WP_010995964.1/1.0e-75/1
PCC7120DELTA_RS28355	asr5364	189	7.77444	8.75384	0.171177	Up	0.86422	0.699995	known_mRNA	PCC7120DELTA_RS28355	-	-	-	-	WP_010999488.1/6.9e-24/1
PCC7120DELTA_RS30875		183	0.626887	0.903619	0.527508	Up	0.354686	0.144548	known_mRNA	PCC7120DELTA_RS30875	K04763|1|4.6e-07|58.5|ain:Acin_0939|integrase/recombinase XerD	-	-	-	WP_016861976.1/1.1e-15/1
PCC7120DELTA_RS28285	alr5348	1344	13.5418	16.2916	0.266708	Up	0.723588	0.476439	known_mRNA	PCC7120DELTA_RS28285	K03497|1|8.3e-255|884.4|ana:alr5348|chromosome partitioning protein, ParB family	-	-	-	WP_010999472.1/8.6e-254/1
PCC7120DELTA_RS19685	alr3591	942	39.2459	36.6854	-0.0973372	Down	0.873344	0.717819	known_mRNA	PCC7120DELTA_RS19685	K07346|1|3.1e-06|58.2|skr:BRX40_01650|fimbrial chaperone protein	GO:0030288//outer membrane-bounded periplasmic space	-	GO:0071555//cell wall organization	WP_044521823.1/3.3e-175/1
PCC7120DELTA_RS26085		2019	237.638	246.528	0.0529859	Up	0.840746	0.655368	known_mRNA	PCC7120DELTA_RS26085	K03320|1|6.2e-129|466.8|daf:Desaf_1296|ammonium transporter, Amt family;K02030|2|6.7e-107|393.7|ctx:Clo1313_1813|polar amino acid transport system substrate-binding protein;K21023|4|1.5e-106|392.5|pbj:VN24_15665|diguanylate cyclase [EC:2.7.7.65]	GO:0005622//intracellular	GO:0000155//phosphorelay sensor kinase activity	GO:0006355//regulation of transcription, DNA-templated	WP_084789142.1/0.0e+00/1
PCC7120DELTA_RS02115	all0028	396	3251.17	3361.6	0.0481879	Up	0.66722	0.407485	known_mRNA	PCC7120DELTA_RS02115	-	-	-	-	WP_010994205.1/8.6e-69/1
PCC7120DELTA_RS12725	alr2176	969	15.9536	17.6823	0.148424	Up	0.852625	0.680672	known_mRNA	PCC7120DELTA_RS12725	K02016|1|1.3e-185|654.1|ana:alr2176|iron complex transport system substrate-binding protein	GO:0016021//integral component of membrane	-	-	WP_010996334.1/1.4e-184/1
PCC7120DELTA_RS27500	alr5190	468	5.62756	6.49455	0.206719	Up	0.841179	0.656035	known_mRNA	PCC7120DELTA_RS27500	-	GO:0016021//integral component of membrane	-	-	WP_010999314.1/1.7e-84/1
PCC7120DELTA_RS10015		1892	18.599	28.2083	0.600893	Up	0.200052	0.0660226	known_mRNA	PCC7120DELTA_RS10015	K13587|1|2.2e-72|278.9|sno:Snov_2252|two-component system, cell cycle sensor histidine kinase and response regulator CckA [EC:2.7.13.3]	GO:0005622//intracellular;GO:0005622//intracellular	GO:0005524//ATP binding;GO:0000155//phosphorelay sensor kinase activity;GO:0005524//ATP binding;GO:0000155//phosphorelay sensor kinase activity	GO:0006355//regulation of transcription, DNA-templated;GO:0006355//regulation of transcription, DNA-templated	ABA24350.1/3.1e-265/1
PCC7120DELTA_RS31365		525	4.81365	3.36503	-0.516513	Down	0.547865	0.282559	known_mRNA	PCC7120DELTA_RS31365	K01406|1|9.1e-24|115.5|lmd:METH_15505|serralysin [EC:3.4.24.40]	-	-	-	BAZ87724.1/9.1e-58/1
PCC7120DELTA_RS17250	alr3100	456	116.616	161.448	0.469302	Up	0.0120036	0.00212525	known_mRNA	PCC7120DELTA_RS17250	K07447|1|1.4e-76|290.8|ana:alr3100|putative holliday junction resolvase [EC:3.1.-.-]	GO:0005737//cytoplasm;GO:0005737//cytoplasm;GO:0005737//cytoplasm	GO:0004518//nuclease activity;GO:0004518//nuclease activity;GO:0004518//nuclease activity	GO:0006364//rRNA processing;GO:0000967//rRNA 5'-end processing;GO:0000967//rRNA 5'-end processing	WP_010997251.1/1.4e-75/1
PCC7120DELTA_RS06175	all0862	951	391.958	340.469	-0.203173	Down	0.148678	0.0440804	known_mRNA	PCC7120DELTA_RS06175	K21703|1|5.6e-173|612.1|ava:Ava_4466|LysR family transcriptional regulator, low CO2-responsive transcriptional regulator	-	GO:0003677//DNA binding;GO:0003700//DNA binding transcription factor activity	GO:0006351//transcription, DNA-templated	WP_044520747.1/1.8e-173/1
PCC7120DELTA_RS04020	all0418	846	5.45111	4.58418	-0.249887	Down	0.803757	0.595884	known_mRNA	PCC7120DELTA_RS04020	K14187|1|1.6e-118|431.0|non:NOS3756_17910|chorismate mutase / prephenate dehydrogenase [EC:5.4.99.5 1.3.1.12];K04517|2|9.6e-108|395.2|npu:Npun_R1269|prephenate dehydrogenase [EC:1.3.1.12]	-	GO:0008977//prephenate dehydrogenase (NAD+) activity;GO:0004665//prephenate dehydrogenase (NADP+) activity;GO:0008977//prephenate dehydrogenase (NAD+) activity;GO:0004665//prephenate dehydrogenase (NADP+) activity;GO:0008977//prephenate dehydrogenase (NAD+) activity;GO:0004665//prephenate dehydrogenase (NADP+) activity	GO:0006571//tyrosine biosynthetic process;GO:0006571//tyrosine biosynthetic process;GO:0006571//tyrosine biosynthetic process	WP_010994594.1/5.2e-156/1
PCC7120DELTA_RS28420		1077	0.991725	0.982241	-0.013863	Down	0.977625	0.950769	known_mRNA	PCC7120DELTA_RS28420	K07485|1|1.5e-105|388.3|ana:alr7003|transposase	-	-	-	WP_015137799.1/1.5e-184/1
PCC7120DELTA_RS30020	all7332	870	1632.64	1147.69	-0.508478	Down	2.8071e-14	1.19431e-15	known_mRNA	PCC7120DELTA_RS30020	K16038|1|9.2e-21|106.3|ami:Amir_3182|N-methyltransferase [EC:2.1.1.-]	-	-	-	WP_010999881.1/2.0e-163/1
PCC7120DELTA_RS24455	all4563	1080	62010.3	49727.6	-0.318462	Down	3.37007e-08	2.34268e-09	known_mRNA	PCC7120DELTA_RS24455	K01624|1|9.5e-185|651.4|ncn:BZZ01_18465|fructose-bisphosphate aldolase, class II [EC:4.1.2.13]	-	GO:0004332//fructose-bisphosphate aldolase activity;GO:0008270//zinc ion binding;GO:0004332//fructose-bisphosphate aldolase activity;GO:0008270//zinc ion binding;GO:0004332//fructose-bisphosphate aldolase activity;GO:0008270//zinc ion binding	GO:0006096//glycolytic process;GO:0006096//glycolytic process;GO:0006096//glycolytic process	WP_017653796.1/1.6e-194/1
PCC7120DELTA_RS15850	alr2818	480	109.91	95.2795	-0.206086	Down	0.50993	0.251207	known_mRNA	PCC7120DELTA_RS15850	-	-	-	-	WP_010996969.1/1.9e-86/1
PCC7120DELTA_RS06160	all0859	1587	1081.71	1192.61	0.14081	Up	0.134463	0.0384694	known_mRNA	PCC7120DELTA_RS06160	K03820|1|3.4e-300|1035.4|ana:all0859|apolipoprotein N-acyltransferase [EC:2.3.1.269]	GO:0016021//integral component of membrane;GO:0005886//plasma membrane	GO:0016810//hydrolase activity, acting on carbon-nitrogen (but not peptide) bonds;GO:0016410//N-acyltransferase activity	GO:0042158//lipoprotein biosynthetic process	WP_010995033.1/0.0e+00/1
PCC7120DELTA_RS19525	alr3561	1923	513.644	654.783	0.350249	Up	0.000520683	6.54997e-05	known_mRNA	PCC7120DELTA_RS19525	K03495|1|0.0e+00|1195.3|noe:CLI64_05865|tRNA uridine 5-carboxymethylaminomethyl modification enzyme	GO:0005737//cytoplasm	GO:0050660//flavin adenine dinucleotide binding	GO:0002098//tRNA wobble uridine modification	WP_010997711.1/0.0e+00/1
PCC7120DELTA_RS10050	all1647	2964	154.428	138.695	-0.155016	Down	0.578852	0.315314	known_mRNA	PCC7120DELTA_RS10050	K15675|1|1.0e-103|383.6|pfl:PFL_2989|rhizoxin biosynthesis, polyketide synthase / nonribosomal peptide synthetase RhiB;K15660|4|1.2e-101|376.7|pfo:Pfl01_2213|arthrofactin-type cyclic lipopeptide synthetase C	-	GO:0016874//ligase activity;GO:0016874//ligase activity;GO:0016874//ligase activity	GO:0008152//metabolic process;GO:0008152//metabolic process;GO:0008152//metabolic process	WP_010995816.1/0.0e+00/1
PCC7120DELTA_RS22910	alr4239	3012	1743.38	2518.27	0.530543	Up	6.51366e-20	2.00756e-21	known_mRNA	PCC7120DELTA_RS22910	K06147|1|0.0e+00|1786.5|non:NOS3756_10250|ATP-binding cassette, subfamily B, bacterial	GO:0016021//integral component of membrane;GO:0030256;GO:0016021//integral component of membrane;GO:0030256;GO:0016021//integral component of membrane;GO:0030256	GO:0005524//ATP binding;GO:0042626//ATPase activity, coupled to transmembrane movement of substances;GO:0008233//peptidase activity;GO:0008565//protein transporter activity;GO:0005524//ATP binding;GO:0042626//ATPase activity, coupled to transmembrane movement of substances;GO:0008233//peptidase activity;GO:0008565//protein transporter activity;GO:0005524//ATP binding;GO:0042626//ATPase activity, …	GO:0030253;GO:0030253;GO:0030253	WP_010998377.1/0.0e+00/1
PCC7120DELTA_RS21130	alr3885	789	315.622	354.343	0.166951	Up	0.354131	0.144144	known_mRNA	PCC7120DELTA_RS21130	K06898|1|5.6e-142|508.8|ana:alr3885|pyridinium-3,5-biscarboxylic acid mononucleotide synthase [EC:2.5.1.143]	-	-	GO:0006189//'de novo' IMP biosynthetic process;GO:0006189//'de novo' IMP biosynthetic process;GO:0006189//'de novo' IMP biosynthetic process	WP_010998026.1/5.8e-141/1
PCC7120DELTA_RS18255	alr3302	708	64.7153	433.613	2.74423	Up	1.36425e-74	1.00548e-76	known_mRNA	PCC7120DELTA_RS18255	-	-	-	-	WP_010997453.1/1.4e-130/1
PCC7120DELTA_RS08710	alr1376	1206	53.614	52.7804	-0.0226078	Down	0.969539	0.924176	known_mRNA	PCC7120DELTA_RS08710	-	-	GO:0003677//DNA binding;GO:0016987//sigma factor activity;GO:0003700//DNA binding transcription factor activity;GO:0003677//DNA binding;GO:0016987//sigma factor activity;GO:0003700//DNA binding transcription factor activity;GO:0003677//DNA binding;GO:0016987//sigma factor activity;GO:0003700//DNA binding transcription factor activity	GO:0006352//DNA-templated transcription, initiation;GO:0006352//DNA-templated transcription, initiation;GO:0006352//DNA-templated transcription, initiation	WP_010995548.1/6.4e-232/1
PCC7120DELTA_RS03600		369	18.0925	20.1005	0.151841	Up	0.84216	0.658214	known_mRNA	PCC7120DELTA_RS03600	K01406|1|3.4e-17|93.2|ava:Ava_3643|serralysin [EC:3.4.24.40];K01126|3|3.3e-12|76.6|ter:Tery_2777|glycerophosphoryl diester phosphodiesterase [EC:3.1.4.46]	-	-	-	WP_010994508.1/2.0e-59/1
PCC7120DELTA_RS22980	asl4253	276	48.3768	56.0978	0.213627	Up	0.625937	0.362344	known_mRNA	PCC7120DELTA_RS22980	-	-	-	-	WP_010998391.1/7.6e-48/1
PCC7120DELTA_RS11360	all1916	1257	119.985	114.792	-0.063837	Down	0.861876	0.695746	known_mRNA	PCC7120DELTA_RS11360	K02027|1|1.3e-241|840.5|ana:all1916|multiple sugar transport system substrate-binding protein	-	-	GO:0008643//carbohydrate transport;GO:0008643//carbohydrate transport	WP_010996080.1/1.3e-240/1
PCC7120DELTA_RS08685	alr1370	1365	979.447	1171.03	0.257735	Up	0.00299152	0.000452486	known_mRNA	PCC7120DELTA_RS08685	-	-	-	-	ABA23620.1/6.7e-254/1
PCC7120DELTA_RS21525	all3963	273	35.587	36.5752	0.039513	Up	0.954977	0.88323	known_mRNA	PCC7120DELTA_RS21525	-	GO:0005887//integral component of plasma membrane	-	-	BAB75662.1/2.3e-41/1
PCC7120DELTA_RS03635	asl0339	225	1.47396	1.50516	0.0302187	Up	0.977317	0.946465	known_mRNA	PCC7120DELTA_RS03635	-	-	-	-	WP_044522672.1/1.3e-34/1
PCC7120DELTA_RS12155	all2068	936	131.907	144.598	0.13252	Up	0.649405	0.386552	known_mRNA	PCC7120DELTA_RS12155	K01563|1|9.1e-176|621.3|ava:Ava_3113|haloalkane dehalogenase [EC:3.8.1.5];K16050|2|1.4e-14|85.9|ntd:EGO55_04995|4,5:9,10-diseco-3-hydroxy-5,9,17-trioxoandrosta-1(10),2-diene-4-oate hydrolase [EC:3.7.1.17];K05714|4|2.4e-14|85.1|nvn:NVIE_018400|2-hydroxy-6-oxonona-2,4-dienedioate hydrolase [EC:3.7.1.14];K22318|5|1.2e-13|82.8|dal:Dalk_0030|3-alkyl-4-acyloxetan-2-one decarboxylase	-	GO:0016787//hydrolase activity;GO:0016746//transferase activity, transferring acyl groups	-	WP_010996226.1/8.3e-179/1
PCC7120DELTA_RS00455	all7590	654	12.3289	6.81377	-0.855523	Down	0.156549	0.0474188	known_mRNA	PCC7120DELTA_RS00455	K17686|1|4.0e-77|293.1|xau:Xaut_4589|Cu+-exporting ATPase [EC:3.6.3.54];K21310|2|6.3e-06|56.6|fbt:D770_11940|methanethiol S-methyltransferase [EC:2.1.1.334]	GO:0016021//integral component of membrane	GO:0004671//protein C-terminal S-isoprenylcysteine carboxyl O-methyltransferase activity	-	WP_010993918.1/3.4e-123/1
PCC7120DELTA_RS25260	all4727	717	224.838	180.637	-0.315791	Down	0.0791597	0.0195977	known_mRNA	PCC7120DELTA_RS25260	K02483|1|3.6e-132|476.1|ana:all4727|two-component system, OmpR family, response regulator;K07658|4|2.5e-56|224.2|hmo:HM1_2078|two-component system, OmpR family, alkaline phosphatase synthesis response regulator PhoP	GO:0005622//intracellular;GO:0005622//intracellular;GO:0005622//intracellular	GO:0003677//DNA binding;GO:0003677//DNA binding;GO:0003677//DNA binding	GO:0000160//phosphorelay signal transduction system;GO:0006355//regulation of transcription, DNA-templated;GO:0006351//transcription, DNA-templated;GO:0000160//phosphorelay signal transduction system;GO:0006355//regulation of transcription, DNA-templated;GO:0006351//transcription, DNA-templated;GO:0000160//phosphorelay signal transduction system;GO:0006355//regulation of transcription, DNA-templa…	WP_010998858.1/3.8e-131/1
PCC7120DELTA_RS24700	all4613	1899	7633.56	6494.67	-0.233099	Down	0.000568369	7.21648e-05	known_mRNA	PCC7120DELTA_RS24700	K01652|1|0.0e+00|1188.7|noe:CLI64_21265|acetolactate synthase I/II/III large subunit [EC:2.2.1.6]	-	GO:0003984//acetolactate synthase activity;GO:0050660//flavin adenine dinucleotide binding;GO:0000287//magnesium ion binding;GO:0030976//thiamine pyrophosphate binding	GO:0009097//isoleucine biosynthetic process;GO:0009099//valine biosynthetic process	ABA22370.1/0.0e+00/1
PCC7120DELTA_RS14950	all2631	2184	189.858	210.681	0.15014	Up	0.510306	0.251991	known_mRNA	PCC7120DELTA_RS14950	K03168|1|0.0e+00|1354.7|non:NOS3756_48790|DNA topoisomerase I [EC:5.99.1.2]	-	GO:0003677//DNA binding;GO:0003917//DNA topoisomerase type I activity;GO:0046872//metal ion binding;GO:0003677//DNA binding;GO:0003917//DNA topoisomerase type I activity;GO:0046872//metal ion binding	GO:0006265//DNA topological change;GO:0006265//DNA topological change	WP_010996787.1/0.0e+00/1
PCC7120DELTA_RS06400	all0908	783	52.2985	43.659	-0.260492	Down	0.556143	0.289951	known_mRNA	PCC7120DELTA_RS06400	K02036|1|1.9e-121|440.7|nfl:COO91_04196|phosphate transport system ATP-binding protein [EC:7.3.2.1]	GO:0005886//plasma membrane;GO:0005886//plasma membrane;GO:0005886//plasma membrane	GO:0005524//ATP binding;GO:0015415//ATPase-coupled phosphate ion transmembrane transporter activity;GO:0005315//inorganic phosphate transmembrane transporter activity;GO:0005524//ATP binding;GO:0015415//ATPase-coupled phosphate ion transmembrane transporter activity;GO:0005315//inorganic phosphate transmembrane transporter activity;GO:0005524//ATP binding;GO:0015415//ATPase-coupled phosphate ion …	-	WP_010995082.1/1.2e-141/1
PCC7120DELTA_RS19135	alr3482	333	1.46706	1.49332	0.0255978	Up	0.97856	0.953214	known_mRNA	PCC7120DELTA_RS19135	-	-	-	-	WP_010997632.1/2.3e-59/1
PCC7120DELTA_RS16250	all2897	1941	132.245	162.246	0.294976	Up	0.147727	0.0436996	known_mRNA	PCC7120DELTA_RS16250	K13924|1|5.5e-74|284.3|ana:all1716|two-component system, chemotaxis family, CheB/CheR fusion protein [EC:2.1.1.80 3.1.1.61]	GO:0005622//intracellular;GO:0005622//intracellular;GO:0005622//intracellular	GO:0000155//phosphorelay sensor kinase activity;GO:0000155//phosphorelay sensor kinase activity;GO:0000155//phosphorelay sensor kinase activity	-	WP_010997048.1/0.0e+00/1
PCC7120DELTA_RS18620	all3378	939	213.711	213.938	0.00152708	Up	0.99447	0.990139	known_mRNA	PCC7120DELTA_RS18620	K17836|1|2.1e-07|62.0|bhan:CGC63_08950|beta-lactamase class A [EC:3.5.2.6]	-	-	-	WP_010997529.1/5.7e-180/1
PCC7120DELTA_RS27580	all5206	1620	60.8523	88.9882	0.548302	Up	0.0328525	0.00679612	known_mRNA	PCC7120DELTA_RS27580	K00986|1|1.0e-89|336.3|mpro:BJP34_17000|RNA-directed DNA polymerase [EC:2.7.7.49]	-	GO:0003676//nucleic acid binding	-	WP_010999330.1/0.0e+00/1
PCC7120DELTA_RS02540	alr0116	585	315.746	282.612	-0.15994	Down	0.356365	0.14565	known_mRNA	PCC7120DELTA_RS02540	K07566|1|7.6e-104|381.7|ana:alr0116|L-threonylcarbamoyladenylate synthase [EC:2.7.7.87]	-	GO:0003725//double-stranded RNA binding;GO:0003725//double-stranded RNA binding	-	WP_010994293.1/7.9e-103/1
PCC7120DELTA_RS28435	alr7007	351	7.32808	5.48734	-0.417328	Down	0.637878	0.373004	known_mRNA	PCC7120DELTA_RS28435	-	GO:0005840//ribosome	-	-	WP_010994075.1/1.1e-56/1
PCC7120DELTA_RS17235	alr3097	1008	181.271	191.089	0.076097	Up	0.792986	0.575413	known_mRNA	PCC7120DELTA_RS17235	K07755|1|6.4e-50|203.4|gpa:GPA_34810|arsenite methyltransferase [EC:2.1.1.137];K22226|3|3.8e-10|71.2|mcj:MCON_0902|Fe-coproporphyrin III synthase	-	GO:0003824//catalytic activity;GO:0051536//iron-sulfur cluster binding;GO:0003824//catalytic activity;GO:0051536//iron-sulfur cluster binding	-	WP_010997248.1/1.7e-193/1
PCC7120DELTA_RS12450	alr2122	609	19.9336	18.038	-0.144161	Down	0.850124	0.675685	known_mRNA	PCC7120DELTA_RS12450	K09020|1|2.1e-32|144.4|bid:Bind_1386|ureidoacrylate peracid hydrolase [EC:3.5.1.110]	-	GO:0003824//catalytic activity	GO:0008152//metabolic process	WP_010996280.1/4.5e-109/1
PCC7120DELTA_RS07715	alr1171	1347	59.6962	82.7821	0.471679	Up	0.0786204	0.0194151	known_mRNA	PCC7120DELTA_RS07715	K02484|1|8.3e-255|884.4|ana:alr1171|two-component system, OmpR family, sensor kinase [EC:2.7.13.3];K11328|2|1.0e-111|409.1|cthe:Chro_5919|two-component system, OmpR family, Ni(II)-sensor and/or redox sensor kinase NrsS [EC:2.7.13.3]	GO:0016021//integral component of membrane;GO:0005622//intracellular;GO:0016021//integral component of membrane;GO:0005622//intracellular;GO:0016021//integral component of membrane;GO:0005622//intracellular	GO:0005524//ATP binding;GO:0000155//phosphorelay sensor kinase activity;GO:0005524//ATP binding;GO:0000155//phosphorelay sensor kinase activity;GO:0005524//ATP binding;GO:0000155//phosphorelay sensor kinase activity	-	WP_010995344.1/8.6e-254/1
PCC7120DELTA_RS12385	all2109	606	901.855	843.047	-0.0972831	Down	0.423737	0.187231	known_mRNA	PCC7120DELTA_RS12385	-	-	-	-	WP_044522916.1/1.6e-106/1
PCC7120DELTA_RS31415		300	24.1957	21.5171	-0.169268	Down	0.816502	0.617512	known_mRNA	PCC7120DELTA_RS31415	K01406|1|1.5e-26|124.0|acb:A1S_1073|serralysin [EC:3.4.24.40]	-	-	-	BAY72888.1/6.8e-50/1
PCC7120DELTA_RS04955	alr0608	1323	7363.88	6722.53	-0.131462	Down	0.0474657	0.0105744	known_mRNA	PCC7120DELTA_RS04955	K15576|1|7.9e-258|894.4|ana:alr0608|nitrate/nitrite transport system substrate-binding protein	GO:0005886//plasma membrane	-	GO:0042128//nitrate assimilation;GO:0006810//transport	WP_010994784.1/8.2e-257/1
PCC7120DELTA_RS20090	all3673	591	97.3241	122.279	0.329311	Up	0.175699	0.0555352	known_mRNA	PCC7120DELTA_RS20090	K07147|1|1.1e-12|79.0|stan:STA3757_18910|methionine sulfoxide reductase catalytic subunit [EC:1.8.-.-]	-	-	GO:0042128//nitrate assimilation;GO:0042128//nitrate assimilation;GO:0042128//nitrate assimilation	WP_010997817.1/1.7e-116/1
PCC7120DELTA_RS31080		384	8.18142	6.52152	-0.327143	Down	0.718219	0.47003	known_mRNA	PCC7120DELTA_RS31080	-	-	-	-	WP_010997636.1/5.2e-71/1
PCC7120DELTA_RS07905	all1210	2721	241.41	284.182	0.23533	Up	0.140564	0.0407328	known_mRNA	PCC7120DELTA_RS07905	-	GO:0016021//integral component of membrane;GO:0016021//integral component of membrane	-	-	WP_010995383.1/0.0e+00/1
PCC7120DELTA_RS26400	all4962	1263	257.499	293.049	0.186578	Up	0.287708	0.107613	known_mRNA	PCC7120DELTA_RS26400	K11904|1|3.5e-21|108.2|yro:CH64_3139|type VI secretion system secreted protein VgrG	GO:0016021//integral component of membrane;GO:0016021//integral component of membrane;GO:0016021//integral component of membrane	-	-	WP_010999088.1/7.6e-244/1
PCC7120DELTA_RS03950	all0405	2031	802.662	842.507	0.0698949	Up	0.649405	0.386309	known_mRNA	PCC7120DELTA_RS03950	-	-	GO:0016491//oxidoreductase activity	-	BAB72363.1/0.0e+00/1
PCC7120DELTA_RS23280	alr4320	852	797.17	747.296	-0.0932068	Down	0.467571	0.219531	known_mRNA	PCC7120DELTA_RS23280	K10563|1|1.8e-138|497.3|noe:CLI64_18365|formamidopyrimidine-DNA glycosylase [EC:3.2.2.23 4.2.99.18]	-	GO:0140078//class I DNA-(apurinic or apyrimidinic site) lyase activity;GO:0140080//class III/IV DNA-(apurinic or apyrimidinic site) lyase activity;GO:0003684//damaged DNA binding;GO:0008534//oxidized purine nucleobase lesion DNA N-glycosylase activity;GO:0008270//zinc ion binding;GO:0140078//class I DNA-(apurinic or apyrimidinic site) lyase activity;GO:0140080//class III/IV DNA-(apurinic or apyri…	GO:0006284//base-excision repair;GO:0006289//nucleotide-excision repair;GO:0006284//base-excision repair;GO:0006289//nucleotide-excision repair;GO:0006284//base-excision repair;GO:0006289//nucleotide-excision repair	WP_010998458.1/2.4e-161/1
PCC7120DELTA_RS20720	alr3801	642	230.87	1104.06	2.25767	Up	3.73133e-125	1.25003e-127	known_mRNA	PCC7120DELTA_RS20720	-	-	-	-	WP_010997942.1/4.9e-114/1
PCC7120DELTA_RS00295	alr7560	597	1.328	1.05237	-0.335616	Down	0.669109	0.409199	known_mRNA	PCC7120DELTA_RS00295	-	-	-	-	WP_010993888.1/7.3e-112/1
PCC7120DELTA_RS00725	all7648	576	35.8783	28.5079	-0.33175	Down	0.52663	0.266756	known_mRNA	PCC7120DELTA_RS00725	K03183|1|1.0e-12|79.0|hali:BV210_09165|demethylmenaquinone methyltransferase / 2-methoxy-6-polyprenyl-1,4-benzoquinol methylase [EC:2.1.1.163 2.1.1.201]	-	-	-	WP_010993976.1/1.8e-99/1
PCC7120DELTA_RS09950	alr1627	2262	43.6033	60.9802	0.483903	Up	0.139565	0.0403966	known_mRNA	PCC7120DELTA_RS09950	K17686|1|0.0e+00|1346.3|acy:Anacy_5941|Cu+-exporting ATPase [EC:3.6.3.54]	-	-	-	ABA23834.1/0.0e+00/1
PCC7120DELTA_RS12590	all2149	1020	3.27723	3.35251	0.0327668	Up	0.977317	0.945852	known_mRNA	PCC7120DELTA_RS12590	K12243|1|2.9e-26|124.8|psos:POS17_3640|AraC family transcriptional regulator, transcriptional activator of the genes for pyochelin and ferripyochelin receptors	-	GO:0043565//sequence-specific DNA binding;GO:0003700//DNA binding transcription factor activity;GO:0043565//sequence-specific DNA binding;GO:0003700//DNA binding transcription factor activity;GO:0043565//sequence-specific DNA binding;GO:0003700//DNA binding transcription factor activity;GO:0043565//sequence-specific DNA binding;GO:0003700//DNA binding transcription factor activity	GO:0006351//transcription, DNA-templated;GO:0006351//transcription, DNA-templated;GO:0006351//transcription, DNA-templated;GO:0006351//transcription, DNA-templated	WP_010996307.1/4.3e-197/1
PCC7120DELTA_RS09720	alr1583	1005	25.0095	36.2033	0.533646	Up	0.208164	0.069353	known_mRNA	PCC7120DELTA_RS09720	K18910|1|6.2e-13|80.5|rli:RLO149_c005620|D-psicose/D-tagatose/L-ribulose 3-epimerase [EC:5.1.3.30 5.1.3.31]	-	GO:0016853//isomerase activity;GO:0016853//isomerase activity	-	WP_010995752.1/3.7e-193/1
PCC7120DELTA_RS09960	alr1629	411	16.0273	14.8743	-0.107716	Down	0.900391	0.768877	known_mRNA	PCC7120DELTA_RS09960	K13638|1|2.0e-18|97.4|msv:Mesil_1150|MerR family transcriptional regulator, Zn(II)-responsive regulator of zntA;K19591|2|2.9e-17|93.6|paee:R70331_04265|MerR family transcriptional regulator, copper efflux regulator;K08365|3|3.8e-17|93.2|oca:OCAR_7754|MerR family transcriptional regulator, mercuric resistance operon regulatory protein	-	GO:0003677//DNA binding;GO:0003677//DNA binding	GO:0006355//regulation of transcription, DNA-templated;GO:0006355//regulation of transcription, DNA-templated	WP_010995798.1/2.4e-69/1
PCC7120DELTA_RS22610	alr4176	1635	1681.3	1564.66	-0.103726	Down	0.32812	0.129158	known_mRNA	PCC7120DELTA_RS22610	K00943|1|8.9e-25|120.6|abai:IMCC26256_11234|dTMP kinase [EC:2.7.4.9];K08217|5|3.5e-21|108.6|egv:EGCR1_10260|MFS transporter, DHA3 family, macrolide efflux protein	-	-	-	BAB75875.1/1.3e-307/1
PCC7120DELTA_RS18575	asr3368	228	4.28256	6.67838	0.641024	Up	0.398595	0.170788	known_mRNA	PCC7120DELTA_RS18575	-	GO:0016021//integral component of membrane;GO:0016021//integral component of membrane;GO:0016021//integral component of membrane	-	-	WP_010997519.1/7.0e-31/1
PCC7120DELTA_RS17900	all3226	1833	343.75	295.674	-0.217353	Down	0.132227	0.0376304	known_mRNA	PCC7120DELTA_RS17900	K12132|1|4.6e-62|244.6|miq:B5D77_16895|eukaryotic-like serine/threonine-protein kinase [EC:2.7.11.1]	-	-	-	WP_010997377.1/0.0e+00/1
PCC7120DELTA_RS17475	all3144	1320	3250.08	2428.4	-0.42047	Down	1.17504e-12	5.53076e-14	known_mRNA	PCC7120DELTA_RS17475	K07799|1|4.5e-35|154.5|glj:GKIL_4186|membrane fusion protein, multidrug efflux system	GO:0016021//integral component of membrane;GO:0016021//integral component of membrane	GO:0005215//transporter activity;GO:0005215//transporter activity	GO:0055085//transmembrane transport;GO:0055085//transmembrane transport	WP_010997295.1/5.7e-242/1
PCC7120DELTA_RS09175	all1476	456	4.67701	3.98139	-0.232316	Down	0.82458	0.630044	known_mRNA	PCC7120DELTA_RS09175	-	-	-	-	WP_010995646.1/2.4e-78/1
PCC7120DELTA_RS05615	all0747	1059	1965.05	2151.04	0.130468	Up	0.174814	0.0549038	known_mRNA	PCC7120DELTA_RS05615	K03856|1|1.3e-181|641.0|nsp:BMF81_02510|3-deoxy-7-phosphoheptulonate synthase [EC:2.5.1.54]	-	GO:0016832//aldehyde-lyase activity;GO:0016740//transferase activity;GO:0016832//aldehyde-lyase activity;GO:0016740//transferase activity	GO:0009073//aromatic amino acid family biosynthetic process;GO:0009073//aromatic amino acid family biosynthetic process	WP_010994921.1/1.3e-196/1
PCC7120DELTA_RS28550	all7030	3399	501.297	385.001	-0.380805	Down	0.000855634	0.000113655	known_mRNA	PCC7120DELTA_RS28550	K06919|1|9.1e-32|144.8|cwa:CwatDRAFT_4683|putative DNA primase/helicase	-	-	-	WP_010999590.1/0.0e+00/1
PCC7120DELTA_RS10650	all1771	717	48.1199	50.6728	0.0745766	Up	0.893451	0.752242	known_mRNA	PCC7120DELTA_RS10650	-	GO:0016021//integral component of membrane;GO:0016021//integral component of membrane	-	-	WP_010995939.1/1.6e-126/1
PCC7120DELTA_RS18995	alr3454	1326	1139.56	1031.99	-0.14304	Down	0.144922	0.0425543	known_mRNA	PCC7120DELTA_RS18995	K22129|1|1.4e-15|89.7|bsaf:BSL056_16660|D-threonate/D-erythronate kinase [EC:2.7.1.219 2.7.1.220]	-	-	-	WP_010997604.1/2.9e-246/1
PCC7120DELTA_RS11620	alr1967	447	58.3685	48.0217	-0.281503	Down	0.499588	0.243518	known_mRNA	PCC7120DELTA_RS11620	K02485|1|5.1e-76|288.9|ava:Ava_4344|two-component system, response regulator	GO:0005622//intracellular;GO:0005622//intracellular;GO:0005622//intracellular	GO:0003677//DNA binding	GO:0000160//phosphorelay signal transduction system;GO:0000160//phosphorelay signal transduction system;GO:0000160//phosphorelay signal transduction system	WP_010996131.1/8.2e-76/1
PCC7120DELTA_RS28945	all7115	1342	423.988	257.887	-0.717282	Down	5.68572e-09	3.65715e-10	known_mRNA	PCC7120DELTA_RS28945	K07495|1|1.6e-234|817.0|ana:all7115|putative transposase	-	-	-	BAB78199.1/1.7e-233/1
PCC7120DELTA_RS21810	all4019	1530	1651.34	1683.46	0.0277916	Up	0.853812	0.68448	known_mRNA	PCC7120DELTA_RS21810	K00036|1|9.8e-268|927.5|calt:Cal6303_1743|glucose-6-phosphate 1-dehydrogenase [EC:1.1.1.49 1.1.1.363]	-	GO:0004345//glucose-6-phosphate dehydrogenase activity;GO:0050661//NADP binding;GO:0004345//glucose-6-phosphate dehydrogenase activity;GO:0050661//NADP binding	GO:0006006//glucose metabolic process;GO:0006098//pentose-phosphate shunt;GO:0006006//glucose metabolic process;GO:0006098//pentose-phosphate shunt	WP_010998159.1/3.1e-300/1
PCC7120DELTA_RS03280	all0262	774	59.5385	633.005	3.41032	Up	6.79289e-123	2.38946e-125	known_mRNA	PCC7120DELTA_RS03280	K01754|1|1.1e-139|501.1|ana:all0262|threonine dehydratase [EC:4.3.1.19];K22589|4|2.7e-96|357.1|non:NOS3756_06660|threo-3-hydroxy-L-aspartate ammonia-lyase [EC:4.3.1.16]	-	GO:0030170//pyridoxal phosphate binding	GO:0006520//cellular amino acid metabolic process	WP_010994439.1/1.2e-138/1
PCC7120DELTA_RS26780	all5039	1449	45220.8	36227	-0.319921	Down	2.40763e-07	1.83899e-08	known_mRNA	PCC7120DELTA_RS26780	K02112|1|7.6e-262|907.9|nos:Nos7107_4464|F-type H+/Na+-transporting ATPase subunit beta [EC:7.1.2.2 7.2.2.1]	GO:0045261//proton-transporting ATP synthase complex, catalytic core F(1);GO:0042651//thylakoid membrane;GO:0045261//proton-transporting ATP synthase complex, catalytic core F(1);GO:0042651//thylakoid membrane	GO:0005524//ATP binding;GO:0046933//proton-transporting ATP synthase activity, rotational mechanism;GO:0005524//ATP binding;GO:0046933//proton-transporting ATP synthase activity, rotational mechanism	GO:0015986//ATP synthesis coupled proton transport;GO:0015986//ATP synthesis coupled proton transport	BAY74850.1/4.2e-262/1
PCC7120DELTA_RS21915	all4041	594	42.8827	40.3178	-0.0889781	Down	0.88309	0.732976	known_mRNA	PCC7120DELTA_RS21915	K07496|1|7.2e-17|92.8|csg:Cylst_6086|putative transposase	-	-	-	WP_010998181.1/5.9e-106/1
PCC7120DELTA_RS14035	all2444	2013	57.9759	34.4298	-0.751797	Down	0.0176405	0.00330353	known_mRNA	PCC7120DELTA_RS14035	K02652|1|0.0e+00|1310.8|ana:all2444|type IV pilus assembly protein PilB	-	GO:0005524//ATP binding;GO:0005524//ATP binding;GO:0005524//ATP binding	GO:0006810//transport;GO:0006810//transport;GO:0006810//transport	WP_010996600.1/0.0e+00/1
PCC7120DELTA_RS09015	all1438	1443	5.40117	5.51667	0.0305239	Up	0.977317	0.948434	known_mRNA	PCC7120DELTA_RS09015	K02587|1|2.1e-256|889.8|nop:Nos7524_1200|nitrogenase molybdenum-cofactor synthesis protein NifE	-	GO:0016163//nitrogenase activity;GO:0016163//nitrogenase activity	GO:0009399//nitrogen fixation;GO:0006461//protein complex assembly;GO:0009399//nitrogen fixation;GO:0006461//protein complex assembly	WP_010995610.1/5.4e-278/1
PCC7120DELTA_RS06140	asr0855	252	23.361	214.597	3.19945	Up	1.67199e-47	2.1285e-49	known_mRNA	PCC7120DELTA_RS06140	-	-	-	-	WP_010995029.1/3.5e-39/1
PCC7120DELTA_RS24875	alr4650	366	23.8817	21.7151	-0.137208	Down	0.846855	0.670484	known_mRNA	PCC7120DELTA_RS24875	-	-	GO:0003677//DNA binding;GO:0003677//DNA binding;GO:0003677//DNA binding	GO:0006355//regulation of transcription, DNA-templated;GO:0006355//regulation of transcription, DNA-templated;GO:0006355//regulation of transcription, DNA-templated	WP_010998781.1/5.9e-64/1
PCC7120DELTA_RS28615	asr7044	210	10.4501	6.8503	-0.609272	Down	0.385281	0.162636	known_mRNA	PCC7120DELTA_RS28615	-	-	-	-	WP_010999604.1/1.4e-30/1
PCC7120DELTA_RS07290	all1087	390	12.146	18.6147	0.615968	Up	0.276284	0.101998	known_mRNA	PCC7120DELTA_RS07290	K04749|1|7.8e-12|75.5|gsb:GSUB_10740|anti-sigma B factor antagonist	-	GO:0045152//antisigma factor binding	GO:0006355//regulation of transcription, DNA-templated	WP_010995261.1/1.5e-62/1
PCC7120DELTA_RS05385	alr0698	1104	66.079	58.0152	-0.187762	Down	0.643476	0.379188	known_mRNA	PCC7120DELTA_RS05385	K04655|1|3.0e-186|656.4|ava:Ava_4606|hydrogenase expression/formation protein HypE	-	-	-	WP_010994873.1/4.6e-205/1
PCC7120DELTA_RS21265	all3913	882	532.768	566.872	0.0895162	Up	0.574606	0.309825	known_mRNA	PCC7120DELTA_RS21265	K01902|1|2.4e-162|576.6|ana:all3913|succinyl-CoA synthetase alpha subunit [EC:6.2.1.5]	-	GO:0003824//catalytic activity;GO:0048037//cofactor binding;GO:0003824//catalytic activity;GO:0048037//cofactor binding;GO:0003824//catalytic activity;GO:0048037//cofactor binding	GO:0008152//metabolic process;GO:0008152//metabolic process;GO:0008152//metabolic process	WP_010998054.1/2.5e-161/1
PCC7120DELTA_RS11765	all1991	873	86.6704	101.841	0.232705	Up	0.437165	0.196248	known_mRNA	PCC7120DELTA_RS11765	-	-	GO:0003677//DNA binding;GO:0004518//nuclease activity	-	WP_010996152.1/2.3e-167/1
PCC7120DELTA_RS10435		522	107.354	120.9	0.171442	Up	0.563219	0.29661	known_mRNA	PCC7120DELTA_RS10435	K07499|1|3.7e-94|349.4|ana:alr1726|putative transposase	-	GO:0003677//DNA binding;GO:0003677//DNA binding	-	WP_010995895.1/3.9e-93/1
PCC7120DELTA_RS19930	alr3641	522	75.4438	83.1444	0.140218	Up	0.718755	0.47095	known_mRNA	PCC7120DELTA_RS19930	-	-	-	-	WP_010997785.1/5.4e-95/1
PCC7120DELTA_RS18845	alr3424	1005	387.996	367.723	-0.0774228	Down	0.698304	0.445311	known_mRNA	PCC7120DELTA_RS18845	K01711|1|9.2e-174|614.8|non:NOS3756_13940|GDPmannose 4,6-dehydratase [EC:4.2.1.47]	-	GO:0008446//GDP-mannose 4,6-dehydratase activity;GO:0070401//NADP+ binding;GO:0008446//GDP-mannose 4,6-dehydratase activity;GO:0070401//NADP+ binding	GO:0019673//GDP-mannose metabolic process;GO:0019673//GDP-mannose metabolic process	WP_010997574.1/7.3e-189/1
PCC7120DELTA_RS11950	asl2028	189	0.671133	0.655388	-0.0342504	Down	0.968628	0.921987	known_mRNA	PCC7120DELTA_RS11950	-	-	-	-	WP_010996189.1/1.5e-26/1
PCC7120DELTA_RS12395	alr2111	678	132.558	127.307	-0.0583092	Down	0.871478	0.714991	known_mRNA	PCC7120DELTA_RS12395	K03499|1|8.0e-121|438.3|ana:alr2111|trk system potassium uptake protein	-	GO:0008324//cation transmembrane transporter activity;GO:0008324//cation transmembrane transporter activity	GO:0006813//potassium ion transport;GO:0006813//potassium ion transport	WP_010996269.1/8.2e-120/1
PCC7120DELTA_RS16920	all3032	594	70.5284	69.4375	-0.0224885	Down	0.966011	0.912213	known_mRNA	PCC7120DELTA_RS16920	-	-	-	-	WP_010997183.1/2.6e-101/1
PCC7120DELTA_RS08295	all1292	429	119.995	92.0657	-0.382243	Down	0.0898622	0.0228795	known_mRNA	PCC7120DELTA_RS08295	-	-	-	-	WP_010995464.1/1.2e-76/1
PCC7120DELTA_RS22185	all4089	777	94.3048	91.6107	-0.0418165	Down	0.928178	0.817802	known_mRNA	PCC7120DELTA_RS22185	-	-	-	-	WP_010998229.1/7.4e-141/1
PCC7120DELTA_RS01775	alr9001	1794	21.9075	18.4326	-0.249166	Down	0.708945	0.459805	known_mRNA	PCC7120DELTA_RS01775	-	GO:0005727//extrachromosomal circular DNA;GO:0005727//extrachromosomal circular DNA;GO:0005727//extrachromosomal circular DNA	GO:0003677//DNA binding;GO:0008270//zinc ion binding;GO:0003677//DNA binding;GO:0008270//zinc ion binding;GO:0003677//DNA binding;GO:0008270//zinc ion binding	GO:0006310//DNA recombination;GO:0006260//DNA replication;GO:0006310//DNA recombination;GO:0006260//DNA replication;GO:0006310//DNA recombination;GO:0006260//DNA replication	WP_010994148.1/0.0e+00/1
PCC7120DELTA_RS20985		393	112.09	111.899	-0.00246116	Down	0.993468	0.988143	known_mRNA	PCC7120DELTA_RS20985	-	-	-	-	WP_044521958.1/2.7e-67/1
PCC7120DELTA_RS08185	all1269	1008	630.279	640.315	0.0227932	Up	0.9212	0.804854	known_mRNA	PCC7120DELTA_RS08185	K01867|1|6.8e-193|678.3|ana:all1269|tryptophanyl-tRNA synthetase [EC:6.1.1.2]	GO:0005737//cytoplasm;GO:0005737//cytoplasm	GO:0005524//ATP binding;GO:0004830//tryptophan-tRNA ligase activity;GO:0005524//ATP binding;GO:0004830//tryptophan-tRNA ligase activity	GO:0006436//tryptophanyl-tRNA aminoacylation;GO:0006436//tryptophanyl-tRNA aminoacylation	WP_010995441.1/7.0e-192/1
PCC7120DELTA_RS25155	alr4706	252	203.028	228.528	0.170694	Up	0.468775	0.220673	known_mRNA	PCC7120DELTA_RS25155	-	-	-	-	BAB76405.1/9.7e-42/1
PCC7120DELTA_RS22380	all4131	1203	8416.52	7312.22	-0.202914	Down	0.000839324	0.000111207	known_mRNA	PCC7120DELTA_RS22380	K00927|1|4.0e-208|729.2|calo:Cal7507_1185|phosphoglycerate kinase [EC:2.7.2.3]	GO:0005737//cytoplasm;GO:0005737//cytoplasm	GO:0005524//ATP binding;GO:0004618//phosphoglycerate kinase activity;GO:0005524//ATP binding;GO:0004618//phosphoglycerate kinase activity	GO:0006096//glycolytic process;GO:0006096//glycolytic process	WP_010998270.1/2.1e-219/1
PCC7120DELTA_RS27115	all5113	2451	53.3318	62.707	0.23363	Up	0.563219	0.296574	known_mRNA	PCC7120DELTA_RS27115	K12678|1|5.1e-16|92.0|yal:AT01_1889|autotransporter family porin;K15125|4|1.8e-13|83.6|bve:AK36_2159|filamentous hemagglutinin	-	-	-	WP_010999239.1/0.0e+00/1
PCC7120DELTA_RS20790	alr3815	2490	105.64	102.162	-0.0482943	Down	0.904951	0.777621	known_mRNA	PCC7120DELTA_RS20790	K02406|1|2.2e-06|60.1|pbs:Plabr_1023|flagellin	GO:0005622//intracellular;GO:0005622//intracellular;GO:0005622//intracellular	GO:0004198//calcium-dependent cysteine-type endopeptidase activity;GO:0004198//calcium-dependent cysteine-type endopeptidase activity;GO:0004198//calcium-dependent cysteine-type endopeptidase activity	-	WP_010997956.1/0.0e+00/1
PCC7120DELTA_RS17685	all3186	405	6.85274	7.02539	0.0358982	Up	0.974932	0.937624	known_mRNA	PCC7120DELTA_RS17685	-	-	-	-	BAY68811.1/4.1e-74/1
PCC7120DELTA_RS22220	all4097	2898	72.3686	84.5772	0.224905	Up	0.502047	0.245761	known_mRNA	PCC7120DELTA_RS22220	K11527|1|7.2e-78|297.7|dar:Daro_3006|two-component system, sensor histidine kinase and response regulator [EC:2.7.13.3]	GO:0005622//intracellular	GO:0005524//ATP binding;GO:0000155//phosphorelay sensor kinase activity	GO:0006355//regulation of transcription, DNA-templated	WP_010998237.1/0.0e+00/1
PCC7120DELTA_RS15275	all2700	1188	197.958	218.659	0.143492	Up	0.510931	0.252727	known_mRNA	PCC7120DELTA_RS15275	K01551|1|2.8e-214|749.6|naz:Aazo_2084|arsenite/tail-anchored protein-transporting ATPase [EC:3.6.3.16 3.6.3.-]	-	GO:0005524//ATP binding;GO:0016887//ATPase activity	-	WP_010996853.1/3.3e-225/1
PCC7120DELTA_RS18755		480	273.213	286.165	0.0668232	Up	0.767455	0.54365	known_mRNA	PCC7120DELTA_RS18755	-	-	-	-	ABA23033.1/8.2e-74/1
PCC7120DELTA_RS10165	all1673	1404	120.859	150.902	0.320289	Up	0.149153	0.0443961	known_mRNA	PCC7120DELTA_RS10165	-	GO:0016021//integral component of membrane;GO:0005886//plasma membrane;GO:0016021//integral component of membrane;GO:0005886//plasma membrane;GO:0016021//integral component of membrane;GO:0005886//plasma membrane	GO:0015078//hydrogen ion transmembrane transporter activity;GO:0015078//hydrogen ion transmembrane transporter activity	GO:0015992//proton transport	WP_010995842.1/7.3e-264/1
PCC7120DELTA_RS03065	all0218	720	431.695	446.955	0.0501173	Up	0.801778	0.593074	known_mRNA	PCC7120DELTA_RS03065	K03474|1|4.2e-128|462.6|ana:all0218|pyridoxine 5-phosphate synthase [EC:2.6.99.2]	GO:0005737//cytoplasm	GO:0033856//pyridoxine 5'-phosphate synthase activity	GO:0008615//pyridoxine biosynthetic process	BAY71189.1/2.5e-127/1
PCC7120DELTA_RS12515		228	0.284483	0.33666	0.24295	Up	0.62532	0.36073	known_mRNA	PCC7120DELTA_RS12515	-	-	-	-	WP_044521245.1/1.8e-31/1
PCC7120DELTA_RS07240	alr1077	747	321.688	276.194	-0.219977	Down	0.173759	0.0543105	known_mRNA	PCC7120DELTA_RS07240	K01061|1|3.8e-140|502.7|ana:alr1077|carboxymethylenebutenolidase [EC:3.1.1.45]	-	GO:0016787//hydrolase activity;GO:0016787//hydrolase activity	-	WP_010995251.1/3.9e-139/1
PCC7120DELTA_RS17940		246	22.0791	24.7316	0.163677	Up	0.816318	0.616545	known_mRNA	PCC7120DELTA_RS17940	-	-	-	-	WP_044523119.1/2.0e-39/1
PCC7120DELTA_RS14015	alr2440	1005	4253.33	3836.64	-0.148747	Down	0.0209687	0.00402866	known_mRNA	PCC7120DELTA_RS14015	-	-	GO:0016491//oxidoreductase activity	GO:0006520//cellular amino acid metabolic process	WP_010996596.1/5.7e-186/1
PCC7120DELTA_RS03215	alr0247	915	88.7802	95.2978	0.102206	Up	0.793772	0.577712	known_mRNA	PCC7120DELTA_RS03215	K12132|1|1.8e-59|235.0|mic:Mic7113_6242|eukaryotic-like serine/threonine-protein kinase [EC:2.7.11.1]	-	-	-	WP_010994424.1/5.1e-173/1
PCC7120DELTA_RS14580	all2550	660	1252.98	1194.06	-0.0694847	Down	0.562161	0.29537	known_mRNA	PCC7120DELTA_RS14580	-	-	-	-	WP_010996706.1/1.0e-119/1
PCC7120DELTA_RS10280	all1696	6000	72.8256	114.191	0.64893	Up	0.00271692	0.000406401	known_mRNA	PCC7120DELTA_RS10280	K14194|1|1.2e-156|560.5|ssif:AL483_12400|serine-aspartate repeat-containing protein C/D/E	-	-	-	WP_010995865.1/0.0e+00/1
PCC7120DELTA_RS06235	alr0874	894	13.9172	13.8229	-0.00981308	Down	0.990207	0.979921	known_mRNA	PCC7120DELTA_RS06235	K02588|1|6.9e-165|585.1|ana:alr0874|nitrogenase iron protein NifH	GO:0016612//molybdenum-iron nitrogenase complex	GO:0051539//4 iron, 4 sulfur cluster binding;GO:0005524//ATP binding;GO:0018697;GO:0046872//metal ion binding;GO:0016163//nitrogenase activity	GO:0009399//nitrogen fixation	WP_010995048.1/7.2e-164/1
PCC7120DELTA_RS11140	alr1870	1050	152.755	177.806	0.219086	Up	0.310751	0.119564	known_mRNA	PCC7120DELTA_RS11140	-	-	-	-	WP_010996034.1/5.6e-200/1
PCC7120DELTA_RS25705	all4820	1914	258.227	289.77	0.166269	Up	0.350997	0.142244	known_mRNA	PCC7120DELTA_RS25705	K06946|1|0.0e+00|1151.3|non:NOS3756_10710|uncharacterized protein	GO:0016021//integral component of membrane	GO:0005525//GTP binding	-	WP_044522357.1/0.0e+00/1
PCC7120DELTA_RS12095	alr2057	870	223.368	191.093	-0.225153	Down	0.223271	0.0763686	known_mRNA	PCC7120DELTA_RS12095	K00014|1|9.1e-162|574.7|ana:alr2057|shikimate dehydrogenase [EC:1.1.1.25]	-	GO:0050661//NADP binding;GO:0004764//shikimate 3-dehydrogenase (NADP+) activity;GO:0050661//NADP binding;GO:0004764//shikimate 3-dehydrogenase (NADP+) activity	GO:0009073//aromatic amino acid family biosynthetic process;GO:0009423//chorismate biosynthetic process;GO:0019632//shikimate metabolic process;GO:0009073//aromatic amino acid family biosynthetic process;GO:0009423//chorismate biosynthetic process;GO:0019632//shikimate metabolic process	WP_010996218.1/9.4e-161/1
PCC7120DELTA_RS11525	all1949	1119	111.959	104.029	-0.105981	Down	0.759352	0.52838	known_mRNA	PCC7120DELTA_RS11525	K11961|1|6.8e-210|734.9|ana:all1949|urea transport system permease protein	GO:0016021//integral component of membrane;GO:0005886//plasma membrane	GO:0005215//transporter activity	-	WP_010996113.1/7.0e-209/1
PCC7120DELTA_RS13690	alr2372	1020	1548.7	1656.19	0.0968106	Up	0.347706	0.139956	known_mRNA	PCC7120DELTA_RS13690	K01990|1|2.9e-175|619.8|noe:CLI64_24155|ABC-2 type transport system ATP-binding protein	-	GO:0005524//ATP binding;GO:0016887//ATPase activity;GO:0005524//ATP binding;GO:0016887//ATPase activity;GO:0005524//ATP binding;GO:0016887//ATPase activity	GO:0043215//daunorubicin transport;GO:1900753//doxorubicin transport;GO:0043215//daunorubicin transport;GO:1900753//doxorubicin transport;GO:0043215//daunorubicin transport;GO:1900753//doxorubicin transport	WP_010996528.1/2.1e-183/1
PCC7120DELTA_RS10420	all1723	762	888.307	715.327	-0.312457	Down	0.000549269	6.93717e-05	known_mRNA	PCC7120DELTA_RS10420	K12708|1|2.7e-61|240.7|ngv:CDO52_02235|4-hydroxy-3-prenylphenylpyruvate oxygenase / 4-hydroxy-3-prenylbenzoate synthase [EC:1.13.11.83 1.13.12.23];K01628|2|1.4e-28|132.1|xnm:XNC2_2198|L-fuculose-phosphate aldolase [EC:4.1.2.17]	-	-	-	WP_010995892.1/3.5e-143/1
PCC7120DELTA_RS06825	all0993	3210	305.582	375.753	0.298224	Up	0.0212146	0.00407945	known_mRNA	PCC7120DELTA_RS06825	K22221|1|1.1e-15|91.3|ave:Arcve_1469|HEAT repeat-containing taxis protein	GO:0016021//integral component of membrane	GO:0005319//lipid transporter activity	-	WP_010995167.1/0.0e+00/1
PCC7120DELTA_RS18810	alr3417	510	879.449	940.227	0.0964094	Up	0.450288	0.205752	known_mRNA	PCC7120DELTA_RS18810	K07040|1|1.4e-93|347.4|ana:alr3417|uncharacterized protein	-	-	-	WP_010997567.1/1.4e-92/1
PCC7120DELTA_RS11400	alr1924	1092	230.622	177.56	-0.377219	Down	0.0188287	0.00355444	known_mRNA	PCC7120DELTA_RS11400	K01735|1|1.5e-190|670.6|non:NOS3756_21630|3-dehydroquinate synthase [EC:4.2.3.4]	GO:0005737//cytoplasm	GO:0003856//3-dehydroquinate synthase activity;GO:0046872//metal ion binding;GO:0000166//nucleotide binding	GO:0009073//aromatic amino acid family biosynthetic process;GO:0009423//chorismate biosynthetic process	WP_010996088.1/2.0e-200/1
PCC7120DELTA_RS17570	asl3164	297	16.5138	10.8192	-0.610076	Down	0.302107	0.114713	known_mRNA	PCC7120DELTA_RS17570	-	GO:0016021//integral component of membrane;GO:0016021//integral component of membrane	-	-	WP_010997315.1/2.8e-48/1
PCC7120DELTA_RS13160		825	76.2227	85.0582	0.158229	Up	0.675335	0.415269	known_mRNA	PCC7120DELTA_RS13160	K02044|1|1.4e-106|391.3|nop:Nos7524_2058|phosphonate transport system substrate-binding protein	-	-	-	WP_084789091.1/1.1e-150/1
PCC7120DELTA_RS03230	all0250	828	214.008	256.601	0.26186	Up	0.11581	0.0315423	known_mRNA	PCC7120DELTA_RS03230	K07098|1|4.8e-160|568.9|ana:all0250|uncharacterized protein	-	GO:0016787//hydrolase activity;GO:0016787//hydrolase activity;GO:0016787//hydrolase activity	-	WP_010994427.1/4.9e-159/1
PCC7120DELTA_RS12465	alr2125	735	186.821	313.418	0.74643	Up	2.85272e-08	1.96871e-09	known_mRNA	PCC7120DELTA_RS12465	-	-	-	-	WP_010996283.1/1.7e-134/1
PCC7120DELTA_RS26120	all4904	705	74.6396	78.5747	0.0741245	Up	0.86537	0.70346	known_mRNA	PCC7120DELTA_RS26120	-	-	-	-	WP_010999030.1/2.6e-132/1
PCC7120DELTA_RS06370	all0902	747	69.6893	59.0045	-0.240113	Down	0.5159	0.256049	known_mRNA	PCC7120DELTA_RS06370	K21990|1|6.3e-18|96.7|hlr:HALLA_01725|formate-nitrite transporter family protein;K03313|2|4.5e-08|63.9|sva:SVA_2914|Na+:H+ antiporter, NhaA family;K01299|3|2.2e-07|61.6|tra:Trad_2681|carboxypeptidase Taq [EC:3.4.17.19]	GO:0005623//cell;GO:0005623//cell;GO:0005623//cell	GO:0016853//isomerase activity	GO:0045454//cell redox homeostasis;GO:0045454//cell redox homeostasis;GO:0045454//cell redox homeostasis	WP_010995076.1/3.1e-136/1
PCC7120DELTA_RS09090	all1456	903	2.57489	2.15163	-0.25908	Down	0.796657	0.584215	known_mRNA	PCC7120DELTA_RS09090	K13819|1|1.2e-167|594.3|ana:all1456|NifU-like protein	-	GO:0005506//iron ion binding;GO:0051536//iron-sulfur cluster binding;GO:0005506//iron ion binding;GO:0051536//iron-sulfur cluster binding;GO:0005506//iron ion binding;GO:0051536//iron-sulfur cluster binding	GO:0016226//iron-sulfur cluster assembly;GO:0009399//nitrogen fixation;GO:0016226//iron-sulfur cluster assembly;GO:0009399//nitrogen fixation;GO:0016226//iron-sulfur cluster assembly;GO:0009399//nitrogen fixation	WP_010995627.1/1.2e-166/1
PCC7120DELTA_RS00430		273	0.616919	0.916119	0.570454	Up	0.321983	0.125935	known_mRNA	PCC7120DELTA_RS00430	-	-	-	-	WP_010993913.1/2.8e-42/1
PCC7120DELTA_RS13415	all2314	810	186.495	169.192	-0.140478	Down	0.565094	0.298426	known_mRNA	PCC7120DELTA_RS13415	-	-	GO:0004519//endonuclease activity	-	BAB74013.1/4.7e-154/1
PCC7120DELTA_RS30650		219	4.03522	2.77575	-0.539769	Down	0.523158	0.263157	known_mRNA	PCC7120DELTA_RS30650	-	-	-	-	WP_010993837.1/5.5e-33/1
PCC7120DELTA_RS29085	alr7144	459	1.60502	1.14908	-0.482108	Down	0.52663	0.266684	known_mRNA	PCC7120DELTA_RS29085	-	-	-	-	WP_010999701.1/2.4e-83/1
PCC7120DELTA_RS28720	alr7068	555	172.84	120.206	-0.523937	Down	0.00281434	0.000423329	known_mRNA	PCC7120DELTA_RS28720	K03790|1|7.4e-32|142.5|txi:TH3_06370|[ribosomal protein S5]-alanine N-acetyltransferase [EC:2.3.1.267]	-	-	-	BAY72739.1/4.9e-102/1
PCC7120DELTA_RS26600	alr5001	423	41.3818	37.3857	-0.146511	Down	0.797412	0.585303	known_mRNA	PCC7120DELTA_RS26600	-	-	-	-	WP_010999127.1/3.2e-77/1
PCC7120DELTA_RS25620	all4804	477	725.825	766.087	0.0778866	Up	0.621156	0.355734	known_mRNA	PCC7120DELTA_RS25620	-	GO:0016021//integral component of membrane;GO:0016021//integral component of membrane;GO:0016021//integral component of membrane;GO:0016021//integral component of membrane	-	-	WP_010998934.1/1.8e-81/1
PCC7120DELTA_RS22640	all4183	1695	847.841	1044.9	0.301493	Up	0.000246421	2.93477e-05	known_mRNA	PCC7120DELTA_RS22640	K06158|1|2.2e-300|1036.2|nop:Nos7524_4962|ATP-binding cassette, subfamily F, member 3	-	GO:0005524//ATP binding;GO:0016887//ATPase activity;GO:0005524//ATP binding;GO:0016887//ATPase activity;GO:0005524//ATP binding;GO:0016887//ATPase activity;GO:0005524//ATP binding;GO:0015407//monosaccharide-transporting ATPase activity	-	WP_010998322.1/0.0e+00/1
PCC7120DELTA_RS27575	alr5205	699	32.5285	38.6867	0.250132	Up	0.627681	0.36386	known_mRNA	PCC7120DELTA_RS27575	-	-	-	-	WP_010999329.1/7.9e-126/1
PCC7120DELTA_RS15025	all2647	3261	12.473	11.5273	-0.113756	Down	0.904385	0.776832	known_mRNA	PCC7120DELTA_RS15025	K16131|1|5.7e-249|866.3|anb:ANA_C10986|microcystin synthetase protein McyB	-	GO:0102391//decanoate--CoA ligase activity;GO:0004467//long-chain fatty acid-CoA ligase activity;GO:0031177//phosphopantetheine binding;GO:0016874//ligase activity;GO:0031177//phosphopantetheine binding;GO:0016874//ligase activity;GO:0031177//phosphopantetheine binding;GO:0016874//ligase activity;GO:0031177//phosphopantetheine binding;GO:0016874//ligase activity;GO:0031177//phosphopantetheine bin…	GO:0008152//metabolic process;GO:0008152//metabolic process;GO:0008152//metabolic process;GO:0008152//metabolic process	WP_010996803.1/0.0e+00/1
PCC7120DELTA_RS14935	alr2628	795	52.6802	52.216	-0.0127688	Down	0.979762	0.956852	known_mRNA	PCC7120DELTA_RS14935	-	-	-	-	WP_010996784.1/5.2e-150/1
PCC7120DELTA_RS13465	alr2324	1194	187.682	194.149	0.0488707	Up	0.873372	0.718221	known_mRNA	PCC7120DELTA_RS13465	K02652|1|1.7e-09|69.3|syp:SYNPCC7002_A0696|type IV pilus assembly protein PilB	-	GO:0005524//ATP binding;GO:0005524//ATP binding;GO:0005524//ATP binding	GO:0006810//transport;GO:0006810//transport;GO:0006810//transport	WP_010996480.1/5.9e-222/1
PCC7120DELTA_RS11980	all2034	1377	24.64	22.6177	-0.12355	Down	0.86422	0.699233	known_mRNA	PCC7120DELTA_RS11980	K01768|1|1.8e-34|152.5|age:AA314_01536|adenylate cyclase [EC:4.6.1.1];K03406|3|2.5e-28|132.1|abai:IMCC26256_11333|methyl-accepting chemotaxis protein;K10125|4|3.5e-22|111.7|abai:IMCC26256_111704|two-component system, NtrC family, C4-dicarboxylate transport sensor histidine kinase DctB [EC:2.7.13.3]	GO:0016021//integral component of membrane;GO:0016021//integral component of membrane	GO:0004871//signal transducer activity;GO:0004871//signal transducer activity	-	WP_010996195.1/1.5e-261/1
PCC7120DELTA_RS00850	all7673	342	1.2418	0.867767	-0.517048	Down	0.44995	0.205272	known_mRNA	PCC7120DELTA_RS00850	-	-	-	-	WP_010994001.1/1.2e-58/1
PCC7120DELTA_RS30750		794	57.8938	53.2998	-0.119277	Down	0.801778	0.592959	known_mRNA	PCC7120DELTA_RS30750	K07492|1|1.6e-75|288.1|ana:alr4439|putative transposase	-	-	-	BAB75310.1/1.6e-74/1
PCC7120DELTA_RS15375	alr2719	1359	798.631	694.158	-0.202265	Down	0.0502318	0.0113001	known_mRNA	PCC7120DELTA_RS15375	K07496|1|1.3e-263|913.7|ana:alr2719|putative transposase	-	-	-	WP_010996872.1/1.3e-262/1
PCC7120DELTA_RS14320	all2498	969	578.439	540.075	-0.0990072	Down	0.567512	0.301627	known_mRNA	PCC7120DELTA_RS14320	K00145|1|2.1e-183|646.7|ana:all2498|N-acetyl-gamma-glutamyl-phosphate reductase [EC:1.2.1.38]	GO:0005737//cytoplasm;GO:0005737//cytoplasm;GO:0005737//cytoplasm	GO:0003942//N-acetyl-gamma-glutamyl-phosphate reductase activity;GO:0051287//NAD binding;GO:0003942//N-acetyl-gamma-glutamyl-phosphate reductase activity;GO:0051287//NAD binding;GO:0003942//N-acetyl-gamma-glutamyl-phosphate reductase activity;GO:0051287//NAD binding	GO:0006526//arginine biosynthetic process;GO:0006526//arginine biosynthetic process;GO:0006526//arginine biosynthetic process	WP_010996654.1/2.2e-182/1
PCC7120DELTA_RS25845	alr4847	897	1575.69	1305.53	-0.271346	Down	0.000241276	2.86945e-05	known_mRNA	PCC7120DELTA_RS25845	K00784|1|1.4e-173|614.0|ava:Ava_2117|ribonuclease Z [EC:3.1.26.11]	-	GO:0016787//hydrolase activity	-	WP_010998975.1/2.8e-176/1
PCC7120DELTA_RS26605	all5002	897	120.515	103.752	-0.21608	Down	0.449522	0.204958	known_mRNA	PCC7120DELTA_RS26605	K00845|1|2.6e-143|513.5|non:NOS3756_43350|glucokinase [EC:2.7.1.2]	-	-	-	BAB76701.1/2.2e-168/1
PCC7120DELTA_RS27315	alr5152	969	321.69	335.731	0.0616342	Up	0.795779	0.581623	known_mRNA	PCC7120DELTA_RS27315	K00784|1|1.2e-165|587.8|nop:Nos7524_1044|ribonuclease Z [EC:3.1.26.11]	-	GO:0016891//endoribonuclease activity, producing 5'-phosphomonoesters;GO:0046872//metal ion binding;GO:0042781//3'-tRNA processing endoribonuclease activity;GO:0008270//zinc ion binding;GO:0042781//3'-tRNA processing endoribonuclease activity;GO:0008270//zinc ion binding	GO:0042779//tRNA 3'-trailer cleavage	WP_010999278.1/9.8e-183/1
PCC7120DELTA_RS09930	alr1623	855	120.9	150.265	0.3137	Up	0.135914	0.0390455	known_mRNA	PCC7120DELTA_RS09930	K01433|1|6.7e-157|558.5|ava:Ava_4234|formyltetrahydrofolate deformylase [EC:3.5.1.10]	-	GO:0008864//formyltetrahydrofolate deformylase activity;GO:0016742//hydroxymethyl-, formyl- and related transferase activity;GO:0008864//formyltetrahydrofolate deformylase activity;GO:0016742//hydroxymethyl-, formyl- and related transferase activity;GO:0008864//formyltetrahydrofolate deformylase activity;GO:0016742//hydroxymethyl-, formyl- and related transferase activity	GO:0006189//'de novo' IMP biosynthetic process;GO:0006730//one-carbon metabolic process;GO:0006189//'de novo' IMP biosynthetic process;GO:0006730//one-carbon metabolic process;GO:0006189//'de novo' IMP biosynthetic process;GO:0006730//one-carbon metabolic process	WP_010995792.1/1.3e-159/1
PCC7120DELTA_RS21160	all3892	3045	166.228	187.574	0.174296	Up	0.481502	0.229621	known_mRNA	PCC7120DELTA_RS21160	K22221|1|4.5e-06|59.3|hma:rrnAC2207|HEAT repeat-containing taxis protein	-	-	-	WP_044521976.1/0.0e+00/1
PCC7120DELTA_RS02280	all0061	834	46.0231	52.2894	0.184161	Up	0.698304	0.445534	known_mRNA	PCC7120DELTA_RS02280	K06223|1|1.0e-133|481.5|non:NOS3756_40790|DNA adenine methylase [EC:2.1.1.72]	-	GO:0003676//nucleic acid binding;GO:0009007//site-specific DNA-methyltransferase (adenine-specific) activity;GO:0003676//nucleic acid binding;GO:0009007//site-specific DNA-methyltransferase (adenine-specific) activity;GO:0003676//nucleic acid binding;GO:0009007//site-specific DNA-methyltransferase (adenine-specific) activity	-	WP_010994238.1/2.9e-159/1
PCC7120DELTA_RS17700	alr3189	777	22.2209	22.1279	-0.00604906	Down	0.991739	0.985057	known_mRNA	PCC7120DELTA_RS17700	K09836|1|4.6e-157|558.9|ana:alr3189|beta-carotene/zeaxanthin 4-ketolase [EC:1.14.99.63 1.14.99.64]	GO:0016021//integral component of membrane;GO:0016021//integral component of membrane	-	GO:0006629//lipid metabolic process;GO:0006629//lipid metabolic process;GO:0006629//lipid metabolic process	WP_010997340.1/4.8e-156/1
PCC7120DELTA_RS22075	all4073	429	220.329	219.492	-0.0054958	Down	0.983534	0.964588	known_mRNA	PCC7120DELTA_RS22075	-	-	-	-	WP_044522079.1/3.8e-70/1
PCC7120DELTA_RS14065	alr2450	1590	4816.01	3771.74	-0.352607	Down	1.08309e-07	8.03699e-09	known_mRNA	PCC7120DELTA_RS14065	K16149|1|0.0e+00|1093.2|noe:CLI64_20810|1,4-alpha-glucan branching enzyme [EC:2.4.1.18]	-	GO:0016787//hydrolase activity;GO:0003824//catalytic activity;GO:0003824//catalytic activity	GO:0005975//carbohydrate metabolic process;GO:0005975//carbohydrate metabolic process;GO:0005975//carbohydrate metabolic process	WP_010996606.1/0.0e+00/1
PCC7120DELTA_RS27890	alr5270	1263	44.5442	46.9652	0.0763541	Up	0.894069	0.753568	known_mRNA	PCC7120DELTA_RS27890	-	-	GO:0003824//catalytic activity;GO:0003824//catalytic activity	-	WP_010999394.1/1.1e-245/1
PCC7120DELTA_RS07150	all1058	3066	128.112	130.036	0.0215003	Up	0.957978	0.890952	known_mRNA	PCC7120DELTA_RS07150	K10231|1|2.7e-160|571.6|hhl:Halha_1832|kojibiose phosphorylase [EC:2.4.1.230];K05342|2|2.7e-152|545.0|pgm:PGRAT_30985|alpha,alpha-trehalose phosphorylase [EC:2.4.1.64];K01838|2|2.7e-152|545.0|pgm:PGRAT_30985|beta-phosphoglucomutase [EC:5.4.2.6]	-	GO:0008801//beta-phosphoglucomutase activity;GO:0030246//carbohydrate binding;GO:0016787//hydrolase activity;GO:0000287//magnesium ion binding;GO:0008801//beta-phosphoglucomutase activity;GO:0030246//carbohydrate binding;GO:0016787//hydrolase activity;GO:0000287//magnesium ion binding;GO:0008801//beta-phosphoglucomutase activity;GO:0030246//carbohydrate binding;GO:0016787//hydrolase activity;GO:0…	GO:0005975//carbohydrate metabolic process;GO:0005975//carbohydrate metabolic process;GO:0005975//carbohydrate metabolic process	WP_010995232.1/0.0e+00/1
PCC7120DELTA_RS25975	all4875	987	35.3126	52.4806	0.5716	Up	0.11581	0.0315265	known_mRNA	PCC7120DELTA_RS25975	-	-	GO:0003847//1-alkyl-2-acetylglycerophosphocholine esterase activity;GO:0003847//1-alkyl-2-acetylglycerophosphocholine esterase activity;GO:0047746//chlorophyllase activity	GO:0016042//lipid catabolic process;GO:0015996//chlorophyll catabolic process;GO:0016042//lipid catabolic process	WP_010999001.1/3.7e-185/1
PCC7120DELTA_RS31090		756	58.3636	71.5664	0.294214	Up	0.392178	0.166594	known_mRNA	PCC7120DELTA_RS31090	K12132|1|2.1e-61|241.1|miq:B5D77_16895|eukaryotic-like serine/threonine-protein kinase [EC:2.7.11.1]	-	-	-	BAY69120.1/5.9e-151/1
PCC7120DELTA_RS29295	all7186	390	141.271	72.0877	-0.970639	Down	8.85869e-07	7.28579e-08	known_mRNA	PCC7120DELTA_RS29295	-	GO:0016021//integral component of membrane	GO:0009002//serine-type D-Ala-D-Ala carboxypeptidase activity	-	WP_010999741.1/4.8e-64/1
PCC7120DELTA_RS02645	asl0137	108	15.9168	11.9276	-0.416247	Down	0.563219	0.29644	known_mRNA	PCC7120DELTA_RS02645	K02718|1|1.2e-10|69.7|ana:asl0137|photosystem II PsbT protein	GO:0016021//integral component of membrane;GO:0009539//photosystem II reaction center;GO:0042651//thylakoid membrane;GO:0016021//integral component of membrane;GO:0009539//photosystem II reaction center;GO:0042651//thylakoid membrane	-	GO:0015979//photosynthesis;GO:0015979//photosynthesis	WP_010994314.1/1.2e-09/1
PCC7120DELTA_RS03465	alr0302	729	158.256	116.438	-0.442702	Down	0.020213	0.00385977	known_mRNA	PCC7120DELTA_RS03465	-	-	-	-	WP_010994479.1/2.2e-139/1
PCC7120DELTA_RS08850	asr1405	240	0.462897	0.490956	0.084903	Up	0.906152	0.780323	known_mRNA	PCC7120DELTA_RS08850	-	-	-	-	WP_010995577.1/2.7e-41/1
PCC7120DELTA_RS29960	all7320	945	304.454	244.421	-0.316856	Down	0.0298528	0.00603556	known_mRNA	PCC7120DELTA_RS29960	-	GO:0016021//integral component of membrane;GO:0016021//integral component of membrane;GO:0016021//integral component of membrane	-	-	WP_010999870.1/1.9e-183/1
PCC7120DELTA_RS16430	asr2932	255	190.249	178.427	-0.0925512	Down	0.72778	0.48092	known_mRNA	PCC7120DELTA_RS16430	-	-	-	-	WP_010997083.1/4.1e-40/1
PCC7120DELTA_RS06275	alr0882	852	4882.66	5488.03	0.168622	Up	0.00524529	0.000845222	known_mRNA	PCC7120DELTA_RS06275	K20989|1|7.4e-07|60.1|nev:NTE_02895|urea-proton symporter;K07090|2|8.2e-06|56.6|tvi:Thivi_0061|uncharacterized protein	-	-	GO:0006950//response to stress;GO:0006950//response to stress;GO:0006950//response to stress	WP_010995056.1/8.7e-151/1
PCC7120DELTA_RS13610	alr2355	1092	207.928	222.559	0.0981019	Up	0.704909	0.453173	known_mRNA	PCC7120DELTA_RS13610	K00259|1|1.6e-203|713.8|ana:alr2355|alanine dehydrogenase [EC:1.4.1.1]	-	GO:0000286//alanine dehydrogenase activity;GO:0000286//alanine dehydrogenase activity	GO:0042853//L-alanine catabolic process;GO:0042853//L-alanine catabolic process	WP_010996511.1/1.6e-202/1
PCC7120DELTA_RS17870	alr3222	591	4.36319	4.55608	0.0624098	Up	0.960663	0.896583	known_mRNA	PCC7120DELTA_RS17870	K03496|1|1.8e-105|387.1|ana:alr3222|chromosome partitioning protein	GO:0005622//intracellular	GO:0005525//GTP binding	GO:0006614//SRP-dependent cotranslational protein targeting to membrane	WP_010997373.1/1.9e-104/1
PCC7120DELTA_RS22460	alr4147	1668	139.301	140.835	0.0157993	Up	0.968628	0.918814	known_mRNA	PCC7120DELTA_RS22460	K06381|1|2.0e-32|146.0|aft:BBF96_04050|stage II sporulation protein D	GO:0016021//integral component of membrane	-	GO:0030435//sporulation resulting in formation of a cellular spore;GO:0030435//sporulation resulting in formation of a cellular spore	ABA20381.1/0.0e+00/1
PCC7120DELTA_RS20940	asl3849	141	375.742	241.891	-0.635385	Down	2.88328e-07	2.21679e-08	known_mRNA	PCC7120DELTA_RS20940	K02696|1|2.9e-17|92.0|ana:asl3849|photosystem I subunit VIII	GO:0016021//integral component of membrane;GO:0009522//photosystem I;GO:0042651//thylakoid membrane	-	GO:0015979//photosynthesis	WP_010997990.1/3.0e-16/1
PCC7120DELTA_RS08890	all1413	1611	242.427	308.718	0.348741	Up	0.0105355	0.00182528	known_mRNA	PCC7120DELTA_RS08890	K22044|1|6.5e-222|775.4|calo:Cal7507_4582|moderate conductance mechanosensitive channel	GO:0016021//integral component of membrane	-	GO:0055085//transmembrane transport	ABA23567.1/1.7e-285/1
PCC7120DELTA_RS03135	all0232	630	684.382	570.798	-0.261823	Down	0.00697067	0.0011466	known_mRNA	PCC7120DELTA_RS03135	-	-	-	-	WP_010994409.1/3.4e-112/1
PCC7120DELTA_RS28270	all5345	1002	5.36856	6.70922	0.32161	Up	0.730983	0.486566	known_mRNA	PCC7120DELTA_RS28270	K22320|1|7.8e-32|143.3|mrm:A7982_07551|2-alkyl-3-oxoalkanoate reductase [EC:1.1.1.412];K21793|2|2.4e-28|131.7|slv:SLIV_09140|oxidoreductase;K00091|4|8.4e-26|123.2|npn:JI59_14635|dihydroflavonol-4-reductase [EC:1.1.1.219]	-	GO:0003824//catalytic activity;GO:0050662//coenzyme binding;GO:0003824//catalytic activity;GO:0050662//coenzyme binding;GO:0003824//catalytic activity;GO:0050662//coenzyme binding	-	WP_010999469.1/9.8e-186/1
PCC7120DELTA_RS08310	alr1296	417	145.232	182.943	0.33303	Up	0.0773986	0.0190579	known_mRNA	PCC7120DELTA_RS08310	-	-	-	-	WP_010995468.1/7.2e-74/1
PCC7120DELTA_RS01840	alr9014	2040	234.182	195.692	-0.259043	Down	0.151436	0.0452787	known_mRNA	PCC7120DELTA_RS01840	K19668|1|1.1e-24|120.6|ace:Acel_0615|cellulose 1,4-beta-cellobiosidase [EC:3.2.1.91]	GO:0016021//integral component of membrane;GO:0016021//integral component of membrane;GO:0016021//integral component of membrane	-	-	WP_010994161.1/0.0e+00/1
PCC7120DELTA_RS21690	alr3995	1266	1207.07	1789.59	0.568116	Up	5.7083e-16	2.11312e-17	known_mRNA	PCC7120DELTA_RS21690	K00147|1|1.3e-238|830.5|ana:alr3995|glutamate-5-semialdehyde dehydrogenase [EC:1.2.1.41]	GO:0005737//cytoplasm;GO:0005737//cytoplasm;GO:0005737//cytoplasm	GO:0004350//glutamate-5-semialdehyde dehydrogenase activity;GO:0050661//NADP binding;GO:0004350//glutamate-5-semialdehyde dehydrogenase activity;GO:0050661//NADP binding;GO:0004350//glutamate-5-semialdehyde dehydrogenase activity;GO:0050661//NADP binding	GO:0055129//L-proline biosynthetic process;GO:0055129//L-proline biosynthetic process;GO:0055129//L-proline biosynthetic process	WP_010998135.1/1.4e-237/1
PCC7120DELTA_RS02915	alr0188	1065	860.686	878.66	0.0298187	Up	0.864467	0.700406	known_mRNA	PCC7120DELTA_RS02915	K00971|1|5.0e-170|602.4|nos:Nos7107_1230|mannose-1-phosphate guanylyltransferase [EC:2.7.7.13]	-	-	-	WP_044520517.1/4.6e-202/1
PCC7120DELTA_RS11505	asr1945	222	58.2005	69.3495	0.252854	Up	0.521591	0.261757	known_mRNA	PCC7120DELTA_RS11505	-	GO:0016021//integral component of membrane	-	-	WP_010996109.1/1.3e-34/1
PCC7120DELTA_RS24600	alr4592	1083	2118.82	1333.86	-0.667655	Down	1.48086e-19	4.63854e-21	known_mRNA	PCC7120DELTA_RS24600	K02703|1|9.2e-212|741.1|ana:alr4592|photosystem II P680 reaction center D1 protein [EC:1.10.3.9]	GO:0016021//integral component of membrane;GO:0009523//photosystem II;GO:0042651//thylakoid membrane;GO:0016021//integral component of membrane;GO:0009523//photosystem II;GO:0042651//thylakoid membrane;GO:0016021//integral component of membrane;GO:0009523//photosystem II;GO:0042651//thylakoid membrane	GO:0016168//chlorophyll binding;GO:0045156//electron transporter, transferring electrons within the cyclic electron transport pathway of photosynthesis activity;GO:0046872//metal ion binding;GO:0016491//oxidoreductase activity;GO:0016168//chlorophyll binding;GO:0045156//electron transporter, transferring electrons within the cyclic electron transport pathway of photosynthesis activity;GO:0005506/…	GO:0009772//photosynthetic electron transport in photosystem II;GO:0018298//protein-chromophore linkage;GO:0009635//response to herbicide;GO:0009772//photosynthetic electron transport in photosystem II;GO:0018298//protein-chromophore linkage;GO:0009635//response to herbicide;GO:0009772//photosynthetic electron transport in photosystem II;GO:0018298//protein-chromophore linkage;GO:0009635//respons…	WP_010997721.1/9.5e-211/1
PCC7120DELTA_RS19790	all3613	1920	54.1457	53.5184	-0.0168116	Down	0.977317	0.942205	known_mRNA	PCC7120DELTA_RS19790	-	-	-	-	WP_044521835.1/0.0e+00/1
PCC7120DELTA_RS14420	alr2516	594	6.03006	11.6069	0.944733	Up	0.111195	0.0299127	known_mRNA	PCC7120DELTA_RS14420	K02276|1|1.6e-112|410.6|ana:alr2516|cytochrome c oxidase subunit III [EC:1.9.3.1]	GO:0016021//integral component of membrane;GO:0005886//plasma membrane;GO:0016021//integral component of membrane;GO:0005886//plasma membrane;GO:0016021//integral component of membrane;GO:0005886//plasma membrane	GO:0004129//cytochrome-c oxidase activity;GO:0004129//cytochrome-c oxidase activity;GO:0004129//cytochrome-c oxidase activity	GO:0019646//aerobic electron transport chain;GO:0019646//aerobic electron transport chain;GO:0019646//aerobic electron transport chain	WP_010996672.1/1.6e-111/1
PCC7120DELTA_RS14595	all2556	558	161.065	160.278	-0.00707082	Down	0.981178	0.96047	known_mRNA	PCC7120DELTA_RS14595	K03564|1|4.7e-103|379.0|ana:all2556|peroxiredoxin Q/BCP [EC:1.11.1.15]	GO:0005623//cell;GO:0005623//cell	GO:0016209//antioxidant activity;GO:0016491//oxidoreductase activity;GO:0016209//antioxidant activity;GO:0016491//oxidoreductase activity	GO:0045454//cell redox homeostasis;GO:0045454//cell redox homeostasis	WP_010996712.1/4.9e-102/1
PCC7120DELTA_RS13730	all2381	456	105.598	116.062	0.136316	Up	0.681581	0.423252	known_mRNA	PCC7120DELTA_RS13730	-	-	-	-	WP_010996537.1/2.4e-83/1
PCC7120DELTA_RS31185		222	0.342123	0.337515	-0.0195632	Down	0.977317	0.942019	known_mRNA	PCC7120DELTA_RS31185	K03657|1|1.6e-09|67.0|ana:alr0165|DNA helicase II / ATP-dependent DNA helicase PcrA [EC:3.6.4.12];K03306|2|7.8e-09|64.7|ava:Ava_0155|inorganic phosphate transporter, PiT family	-	-	-	WP_084789115.1/9.5e-33/1
PCC7120DELTA_RS26520	alr4984	597	2.64975	2.91565	0.137965	Up	0.903067	0.774187	known_mRNA	PCC7120DELTA_RS26520	K03791|1|7.2e-09|66.2|tor:R615_07305|putative chitinase;K17733|4|2.8e-08|64.3|jeo:JMA_22070|peptidoglycan LD-endopeptidase CwlK [EC:3.4.-.-]	-	-	-	BAB76683.1/4.3e-104/1
PCC7120DELTA_RS21940	alr4046	1008	130.343	131.36	0.0112145	Up	0.977317	0.944104	known_mRNA	PCC7120DELTA_RS21940	K07393|1|5.2e-161|572.4|nop:Nos7524_0601|glutathionyl-hydroquinone reductase [EC:1.8.5.7]	-	GO:0004364//glutathione transferase activity;GO:0004364//glutathione transferase activity	-	WP_010998186.1/1.8e-195/1
PCC7120DELTA_RS12495	alr2131	1461	35.9489	75.8266	1.07676	Up	4.69643e-05	4.8459e-06	known_mRNA	PCC7120DELTA_RS12495	-	-	-	-	WP_010996289.1/1.3e-276/1
PCC7120DELTA_RS24125	all4495	2319	808.708	715.591	-0.176484	Down	0.0758286	0.0185062	known_mRNA	PCC7120DELTA_RS24125	K03657|1|0.0e+00|1339.7|nfl:COO91_00555|DNA helicase II / ATP-dependent DNA helicase PcrA [EC:3.6.4.12]	GO:0005737//cytoplasm	GO:0005524//ATP binding;GO:0004003//ATP-dependent DNA helicase activity;GO:0003677//DNA binding	GO:0006268//DNA unwinding involved in DNA replication	WP_067776247.1/0.0e+00/1
PCC7120DELTA_RS18565	alr3366	393	7.99336	5.83103	-0.455049	Down	0.587903	0.324577	known_mRNA	PCC7120DELTA_RS18565	-	-	-	-	WP_010997517.1/5.4e-63/1
PCC7120DELTA_RS10510	all1743	990	8715.06	6965.91	-0.3232	Down	1.56135e-10	8.65675e-12	known_mRNA	PCC7120DELTA_RS10510	K00218|1|3.4e-189|666.0|ana:all1743|protochlorophyllide reductase [EC:1.3.1.33]	-	GO:0016630//protochlorophyllide reductase activity;GO:0016630//protochlorophyllide reductase activity	-	WP_010995911.1/3.5e-188/1
PCC7120DELTA_RS16725	alr2993	504	673.513	612.468	-0.137071	Down	0.26441	0.0965074	known_mRNA	PCC7120DELTA_RS16725	K03686|1|3.8e-11|73.6|tar:TALC_01478|molecular chaperone DnaJ;K05516|3|1.5e-10|71.6|cyl:AA637_02915|curved DNA-binding protein	GO:0016021//integral component of membrane	-	-	BAY68618.1/4.7e-88/1
PCC7120DELTA_RS13635	asl2360	192	108.067	101.045	-0.0969308	Down	0.793368	0.577129	known_mRNA	PCC7120DELTA_RS13635	-	GO:0016021//integral component of membrane	-	-	BAB74059.1/9.4e-29/1
PCC7120DELTA_RS29640		354	122.934	104.017	-0.24107	Down	0.375272	0.156494	known_mRNA	PCC7120DELTA_RS29640	K02346|1|8.2e-61|238.0|ana:alr7254|DNA polymerase IV [EC:2.7.7.7]	-	-	-	BAY72946.1/8.5e-60/1
PCC7120DELTA_RS24550	alr4582	519	153.018	140.215	-0.126057	Down	0.671369	0.412043	known_mRNA	PCC7120DELTA_RS24550	K00759|1|4.1e-93|345.9|ana:alr4582|adenine phosphoribosyltransferase [EC:2.4.2.7]	GO:0005737//cytoplasm;GO:0005737//cytoplasm;GO:0005737//cytoplasm	GO:0003999//adenine phosphoribosyltransferase activity;GO:0003999//adenine phosphoribosyltransferase activity;GO:0003999//adenine phosphoribosyltransferase activity	GO:0006168//adenine salvage;GO:0044209//AMP salvage;GO:0006166//purine ribonucleoside salvage;GO:0006168//adenine salvage;GO:0044209//AMP salvage;GO:0006166//purine ribonucleoside salvage;GO:0006168//adenine salvage;GO:0044209//AMP salvage;GO:0006166//purine ribonucleoside salvage	WP_010998714.1/4.3e-92/1
PCC7120DELTA_RS24785	alr4631	1563	38.2243	52.6434	0.461762	Up	0.19445	0.0635789	known_mRNA	PCC7120DELTA_RS24785	K09516|1|4.3e-263|912.1|calo:Cal7507_3900|all-trans-retinol 13,14-reductase [EC:1.3.99.23]	-	-	-	BAB76330.1/0.0e+00/1
PCC7120DELTA_RS03070	all0219	1758	258.51	290	0.165836	Up	0.350997	0.142123	known_mRNA	PCC7120DELTA_RS03070	K03320|1|1.3e-135|488.8|daf:Desaf_1296|ammonium transporter, Amt family;K21023|3|3.3e-134|484.2|fam:OYT1_ch0208|diguanylate cyclase [EC:2.7.7.65];K02030|4|5.1e-111|407.1|cth:Cthe_0408|polar amino acid transport system substrate-binding protein	GO:0005622//intracellular	GO:0000155//phosphorelay sensor kinase activity	-	WP_010994396.1/0.0e+00/1
PCC7120DELTA_RS29655		240	267.932	177.256	-0.596032	Down	4.52056e-05	4.64928e-06	known_mRNA	PCC7120DELTA_RS29655	-	-	-	-	WP_044523643.1/1.4e-37/1
PCC7120DELTA_RS09430	alr1527	1728	15.0592	12.2986	-0.292149	Down	0.697944	0.444136	known_mRNA	PCC7120DELTA_RS09430	-	GO:0016021//integral component of membrane;GO:0016021//integral component of membrane;GO:0016021//integral component of membrane;GO:0016021//integral component of membrane	-	-	WP_010995696.1/0.0e+00/1
PCC7120DELTA_RS19125	asl3480	216	0.149602	0.162235	0.116956	Up	0.765234	0.53977	known_mRNA	PCC7120DELTA_RS19125	-	-	-	GO:0006355//regulation of transcription, DNA-templated	WP_010997630.1/3.3e-30/1
PCC7120DELTA_RS13435	all2318	795	454.454	418.323	-0.119517	Down	0.45694	0.211096	known_mRNA	PCC7120DELTA_RS13435	-	-	GO:0003723//RNA binding;GO:0003723//RNA binding;GO:0003723//RNA binding	-	WP_010996474.1/2.0e-149/1
PCC7120DELTA_RS24585	alr4589	597	140.881	147.493	0.0661772	Up	0.840746	0.654822	known_mRNA	PCC7120DELTA_RS24585	-	-	-	GO:0009235//cobalamin metabolic process;GO:0009235//cobalamin metabolic process;GO:0009235//cobalamin metabolic process	WP_010998721.1/1.2e-111/1
PCC7120DELTA_RS02180	all0040	1533	737.753	774.803	0.0706919	Up	0.641585	0.376891	known_mRNA	PCC7120DELTA_RS02180	-	GO:0016021//integral component of membrane;GO:0016021//integral component of membrane	-	-	WP_010994217.1/1.7e-298/1
PCC7120DELTA_RS25225	alr4720	306	22.8905	27.119	0.244556	Up	0.697943	0.443912	known_mRNA	PCC7120DELTA_RS25225	-	-	-	-	WP_010998851.1/1.0e-45/1
PCC7120DELTA_RS00810	all7665	465	8.39749	7.35162	-0.191896	Down	0.846855	0.670334	known_mRNA	PCC7120DELTA_RS00810	-	-	GO:0000287//magnesium ion binding	GO:0006310//DNA recombination;GO:0006281//DNA repair	WP_044520259.1/1.5e-83/1
PCC7120DELTA_RS28000	alr5291	1668	51.6679	53.1674	0.0412729	Up	0.94538	0.857211	known_mRNA	PCC7120DELTA_RS28000	K07004|1|1.5e-144|518.5|cmp:Cha6605_3031|uncharacterized protein;K01083|2|1.1e-131|475.7|acy:Anacy_4977|3-phytase [EC:3.1.3.8];K01077|4|2.0e-128|464.9|rba:RB1934|alkaline phosphatase [EC:3.1.3.1]	-	-	-	WP_010999415.1/0.0e+00/1
PCC7120DELTA_RS20500	alr3756	2820	56.3645	49.095	-0.199209	Down	0.648317	0.384647	known_mRNA	PCC7120DELTA_RS20500	-	-	-	-	WP_010997897.1/0.0e+00/1
PCC7120DELTA_RS03030	all0211	381	2.44737	3.67432	0.586247	Up	0.473597	0.223788	known_mRNA	PCC7120DELTA_RS03030	-	-	-	-	WP_010994388.1/1.5e-65/1
PCC7120DELTA_RS02565	all0121	1425	2451.55	2241.54	-0.129204	Down	0.129212	0.036556	known_mRNA	PCC7120DELTA_RS02565	K03072|1|3.7e-261|905.6|ana:all0121|preprotein translocase subunit SecD	GO:0016021//integral component of membrane;GO:0005622//intracellular;GO:0005886//plasma membrane;GO:0016021//integral component of membrane;GO:0005622//intracellular;GO:0005886//plasma membrane;GO:0016021//integral component of membrane;GO:0005622//intracellular;GO:0005886//plasma membrane	GO:0015450//P-P-bond-hydrolysis-driven protein transmembrane transporter activity;GO:0015450//P-P-bond-hydrolysis-driven protein transmembrane transporter activity;GO:0015450//P-P-bond-hydrolysis-driven protein transmembrane transporter activity	GO:0065002//intracellular protein transmembrane transport;GO:0006605//protein targeting;GO:0043952//protein transport by the Sec complex;GO:0065002//intracellular protein transmembrane transport;GO:0006605//protein targeting;GO:0043952//protein transport by the Sec complex;GO:0065002//intracellular protein transmembrane transport;GO:0006605//protein targeting;GO:0043952//protein transport by the …	WP_010994298.1/3.8e-260/1
PCC7120DELTA_RS24740	alr4621	996	313.464	249.964	-0.326579	Down	0.0174559	0.00326019	known_mRNA	PCC7120DELTA_RS24740	-	GO:0016021//integral component of membrane	-	-	WP_044522253.1/2.0e-175/1
PCC7120DELTA_RS12770	alr2185	2562	7.9082	6.70839	-0.237384	Down	0.806593	0.599608	known_mRNA	PCC7120DELTA_RS12770	K02014|1|0.0e+00|1689.1|ana:alr2185|iron complex outermembrane recepter protein	GO:0009279//cell outer membrane;GO:0009279//cell outer membrane;GO:0009279//cell outer membrane	GO:0005506//iron ion binding;GO:0004872//receptor activity;GO:0005506//iron ion binding;GO:0004872//receptor activity;GO:0005506//iron ion binding;GO:0004872//receptor activity	GO:0015891//siderophore transport;GO:0015891//siderophore transport;GO:0015891//siderophore transport	WP_010996343.1/0.0e+00/1
PCC7120DELTA_RS00055	alr7512	471	1.60551	2.22898	0.47335	Up	0.572458	0.306738	known_mRNA	PCC7120DELTA_RS00055	-	-	-	-	WP_081584142.1/7.8e-85/1
PCC7120DELTA_RS05575	alr0739	582	24.296	1738.68	6.16114	Up	1.60418e-249	2.68707e-252	known_mRNA	PCC7120DELTA_RS05575	-	-	-	-	WP_010994913.1/3.8e-105/1
PCC7120DELTA_RS14990	all2640	816	13.6813	9.40577	-0.540584	Down	0.450288	0.205753	known_mRNA	PCC7120DELTA_RS14990	K00598|1|8.9e-10|69.7|ana:all1988|trans-aconitate 2-methyltransferase [EC:2.1.1.144];K03183|5|7.8e-06|56.6|mbf:BHV42_06405|demethylmenaquinone methyltransferase / 2-methoxy-6-polyprenyl-1,4-benzoquinol methylase [EC:2.1.1.163 2.1.1.201]	-	GO:0008168//methyltransferase activity	-	BAB74339.1/1.5e-155/1
PCC7120DELTA_RS06445	all0917	846	114.286	194.706	0.768645	Up	6.36566e-06	5.84318e-07	known_mRNA	PCC7120DELTA_RS06445	K09690|1|7.8e-134|481.9|nop:Nos7524_2131|lipopolysaccharide transport system permease protein	GO:0016021//integral component of membrane;GO:0016021//integral component of membrane	-	-	WP_010995091.1/1.1e-156/1
PCC7120DELTA_RS06155	all0858	336	92.3457	73.8303	-0.322833	Down	0.246143	0.0876962	known_mRNA	PCC7120DELTA_RS06155	K09940|1|1.9e-54|216.9|ana:all0858|uncharacterized protein	GO:0016021//integral component of membrane;GO:0016021//integral component of membrane	-	-	WP_010995032.1/1.9e-53/1
PCC7120DELTA_RS09135	all1467	744	69.7439	65.2743	-0.095552	Down	0.830828	0.64171	known_mRNA	PCC7120DELTA_RS09135	-	-	GO:0043565//sequence-specific DNA binding;GO:0043565//sequence-specific DNA binding;GO:0043565//sequence-specific DNA binding;GO:0043565//sequence-specific DNA binding	-	WP_010995637.1/4.2e-141/1
PCC7120DELTA_RS26695	alr5021	696	136.477	144.224	0.0796466	Up	0.811575	0.609836	known_mRNA	PCC7120DELTA_RS26695	-	-	-	-	WP_010999147.1/3.2e-127/1
PCC7120DELTA_RS08670	all1367	555	29.9195	50.4133	0.752722	Up	0.0271496	0.00542082	known_mRNA	PCC7120DELTA_RS08670	K08316|1|1.1e-24|118.6|rum:CK1_07780|16S rRNA (guanine966-N2)-methyltransferase [EC:2.1.1.171]	-	GO:0008168//methyltransferase activity;GO:0003676//nucleic acid binding;GO:0008168//methyltransferase activity;GO:0003676//nucleic acid binding;GO:0008168//methyltransferase activity;GO:0003676//nucleic acid binding	GO:0031167//rRNA methylation;GO:0031167//rRNA methylation;GO:0031167//rRNA methylation	WP_010995539.1/2.0e-103/1
PCC7120DELTA_RS21740	all4006	384	208.056	212.938	0.0334609	Up	0.919527	0.801065	known_mRNA	PCC7120DELTA_RS21740	-	GO:0016021//integral component of membrane;GO:0016021//integral component of membrane	-	-	BAY69632.1/2.3e-66/1
PCC7120DELTA_RS03730	alr0359	747	520	487.026	-0.0945133	Down	0.565094	0.298235	known_mRNA	PCC7120DELTA_RS03730	-	-	-	-	WP_010994535.1/2.0e-135/1
PCC7120DELTA_RS10125	asl1664	288	22.5758	23.2712	0.0437651	Up	0.958794	0.892947	known_mRNA	PCC7120DELTA_RS10125	-	-	-	-	WP_010995833.1/1.5e-46/1
PCC7120DELTA_RS13390	alr2309	1740	4050.83	3815.72	-0.0862615	Down	0.295085	0.110997	known_mRNA	PCC7120DELTA_RS13390	K06390|1|1.3e-13|83.6|far:ABE41_012610|stage III sporulation protein AA	-	GO:0003676//nucleic acid binding;GO:0003676//nucleic acid binding	-	WP_010996465.1/0.0e+00/1
PCC7120DELTA_RS26625	all5006	399	4.90832	5.62428	0.196439	Up	0.850836	0.678389	known_mRNA	PCC7120DELTA_RS26625	-	-	-	-	BAY70612.1/1.9e-71/1
PCC7120DELTA_RS01460	alr8527	303	2.79062	1.70184	-0.71349	Down	0.32812	0.129092	known_mRNA	PCC7120DELTA_RS01460	-	-	-	-	WP_010999521.1/3.5e-46/1
PCC7120DELTA_RS01910	alr9027	924	72.0864	38.5236	-0.903986	Down	0.000670935	8.6536e-05	known_mRNA	PCC7120DELTA_RS01910	K03497|1|1.9e-165|587.0|ana:alr9027|chromosome partitioning protein, ParB family	-	GO:0003677//DNA binding;GO:0003677//DNA binding	-	WP_010994174.1/2.0e-164/1
PCC7120DELTA_RS30980		498	3711.45	3167.69	-0.228551	Down	0.000257923	3.08039e-05	known_mRNA	PCC7120DELTA_RS30980	-	-	-	-	WP_010996613.1/4.8e-93/1
PCC7120DELTA_RS18020	alr3251	816	785.779	636.071	-0.304936	Down	0.000586373	7.48436e-05	known_mRNA	PCC7120DELTA_RS18020	-	-	-	-	WP_010997402.1/8.3e-159/1
PCC7120DELTA_RS13290	all2288	1032	4.47525	6.21633	0.474095	Up	0.575568	0.312368	known_mRNA	PCC7120DELTA_RS13290	K16698|1|5.8e-30|137.1|actc:CHIBA101_1738|teichuronic acid biosynthesis glycosyltransferase TuaG [EC:2.4.-.-]	-	GO:0016740//transferase activity;GO:0016740//transferase activity	-	WP_010996445.1/2.0e-194/1
PCC7120DELTA_RS08415	all1317	444	9.2755	8.99362	-0.0445225	Down	0.967811	0.917055	known_mRNA	PCC7120DELTA_RS08415	-	-	-	-	WP_010995489.1/2.0e-74/1
PCC7120DELTA_RS27735	alr5237	1254	99.1919	115.69	0.221971	Up	0.456713	0.210694	known_mRNA	PCC7120DELTA_RS27735	K02844|1|2.8e-18|98.6|tye:THEYE_A1549|UDP-glucose:(heptosyl)LPS alpha-1,3-glucosyltransferase [EC:2.4.1.-];K15521|2|4.7e-18|97.8|dev:DhcVS_874|D-inositol-3-phosphate glycosyltransferase [EC:2.4.1.250]	-	-	-	WP_010999361.1/7.8e-241/1
PCC7120DELTA_RS21555	all3969	303	1968.68	2517.83	0.354952	Up	2.9036e-08	2.00869e-09	known_mRNA	PCC7120DELTA_RS21555	K02954|1|3.0e-51|206.1|ana:all3969|small subunit ribosomal protein S14	GO:0005840//ribosome;GO:0005840//ribosome;GO:0005840//ribosome	GO:0019843//rRNA binding;GO:0003735//structural constituent of ribosome;GO:0019843//rRNA binding;GO:0003735//structural constituent of ribosome;GO:0019843//rRNA binding;GO:0003735//structural constituent of ribosome	GO:0006412//translation;GO:0006412//translation;GO:0006412//translation	WP_010998110.1/3.1e-50/1
PCC7120DELTA_RS19425	all3540	846	320.273	385.133	0.266054	Up	0.0616807	0.0144748	known_mRNA	PCC7120DELTA_RS19425	K00941|1|6.8e-154|548.5|ana:all3540|hydroxymethylpyrimidine/phosphomethylpyrimidine kinase [EC:2.7.1.49 2.7.4.7]	-	GO:0005524//ATP binding;GO:0008972//phosphomethylpyrimidine kinase activity;GO:0005524//ATP binding;GO:0008972//phosphomethylpyrimidine kinase activity;GO:0005524//ATP binding;GO:0008972//phosphomethylpyrimidine kinase activity	GO:0009228//thiamine biosynthetic process;GO:0009228//thiamine biosynthetic process;GO:0009228//thiamine biosynthetic process	WP_010997690.1/7.0e-153/1
PCC7120DELTA_RS15120	asr2667	246	5.6449	5.32159	-0.0850922	Down	0.94538	0.855067	known_mRNA	PCC7120DELTA_RS15120	-	-	-	-	WP_010996823.1/8.6e-35/1
PCC7120DELTA_RS04840	alr0583	2241	651.296	758.178	0.219222	Up	0.0332487	0.00689213	known_mRNA	PCC7120DELTA_RS04840	K11085|1|2.0e-293|1013.4|noe:CLI64_23995|ATP-binding cassette, subfamily B, bacterial MsbA [EC:3.6.3.-]	GO:0016021//integral component of membrane;GO:0005622//intracellular;GO:0016021//integral component of membrane;GO:0005622//intracellular	GO:0005524//ATP binding;GO:0042626//ATPase activity, coupled to transmembrane movement of substances;GO:0000155//phosphorelay sensor kinase activity;GO:0005524//ATP binding;GO:0042626//ATPase activity, coupled to transmembrane movement of substances;GO:0000155//phosphorelay sensor kinase activity	-	WP_010994759.1/0.0e+00/1
PCC7120DELTA_RS05375	alr0696	1152	40.0542	29.4115	-0.445573	Down	0.278994	0.103232	known_mRNA	PCC7120DELTA_RS05375	K04654|1|4.7e-222|775.4|ana:alr0696|hydrogenase expression/formation protein HypD	-	GO:0046872//metal ion binding;GO:0046872//metal ion binding	-	ABA24201.1/5.9e-211/1
PCC7120DELTA_RS09700	alr1579	669	18.5536	21.7827	0.231485	Up	0.744857	0.507301	known_mRNA	PCC7120DELTA_RS09700	K15352|1|5.6e-26|123.2|pstw:DSJ_22510|secreted effector protein PipB2;K09022|5|1.9e-21|108.2|cep:Cri9333_4143|2-iminobutanoate/2-iminopropanoate deaminase [EC:3.5.99.10]	-	-	-	ABA23788.1/8.2e-96/1
PCC7120DELTA_RS31330		247	1.34642	1.57731	0.228331	Up	0.809566	0.606564	known_mRNA	PCC7120DELTA_RS31330	-	-	-	-	WP_010999660.1/1.9e-34/1
PCC7120DELTA_RS14025	all2442	1224	45.8773	46.3764	0.0156086	Up	0.977562	0.949725	known_mRNA	PCC7120DELTA_RS14025	K02653|1|6.9e-208|728.4|ava:Ava_0374|type IV pilus assembly protein PilC	GO:0016021//integral component of membrane;GO:0005886//plasma membrane;GO:0016021//integral component of membrane;GO:0005886//plasma membrane	-	GO:0009306//protein secretion;GO:0009306//protein secretion	WP_010996598.1/3.9e-221/1
PCC7120DELTA_RS25905	asl4860	255	16.5013	16.5927	0.00797016	Up	0.990737	0.982242	known_mRNA	PCC7120DELTA_RS25905	-	GO:0016021//integral component of membrane;GO:0016021//integral component of membrane	-	-	WP_010998988.1/5.8e-42/1
PCC7120DELTA_RS25830	all4844	588	349.853	408.126	0.222266	Up	0.0917373	0.0235567	known_mRNA	PCC7120DELTA_RS25830	-	-	-	-	WP_010998972.1/7.9e-103/1
PCC7120DELTA_RS07695	alr1167	729	5.574	7.75796	0.476965	Up	0.562935	0.296178	known_mRNA	PCC7120DELTA_RS07695	K01185|1|4.7e-135|485.7|ana:alr1167|lysozyme [EC:3.2.1.17]	-	GO:0003796//lysozyme activity;GO:0003796//lysozyme activity;GO:0003796//lysozyme activity	GO:0016998//cell wall macromolecule catabolic process;GO:0019835//cytolysis;GO:0042742//defense response to bacterium;GO:0009253//peptidoglycan catabolic process;GO:0016998//cell wall macromolecule catabolic process;GO:0019835//cytolysis;GO:0042742//defense response to bacterium;GO:0009253//peptidoglycan catabolic process;GO:0016998//cell wall macromolecule catabolic process;GO:0019835//cytolysis…	WP_010995340.1/4.8e-134/1
PCC7120DELTA_RS22725	all4201	549	2351.63	2193.7	-0.100292	Down	0.25253	0.0905426	known_mRNA	PCC7120DELTA_RS22725	K02933|1|6.5e-97|358.6|ana:all4201|large subunit ribosomal protein L6	GO:0005840//ribosome;GO:0005840//ribosome;GO:0005840//ribosome	GO:0019843//rRNA binding;GO:0003735//structural constituent of ribosome;GO:0019843//rRNA binding;GO:0003735//structural constituent of ribosome;GO:0019843//rRNA binding;GO:0003735//structural constituent of ribosome	GO:0006412//translation;GO:0006412//translation;GO:0006412//translation	WP_010998339.1/6.7e-96/1
PCC7120DELTA_RS26205	asr4920	243	6.56635	8.70441	0.406656	Up	0.629617	0.365325	known_mRNA	PCC7120DELTA_RS26205	-	-	-	-	WP_010999046.1/4.5e-36/1
PCC7120DELTA_RS18275	all3305	1470	250.94	272.15	0.117059	Up	0.576559	0.313389	known_mRNA	PCC7120DELTA_RS18275	K15352|1|5.1e-32|144.4|pstw:DSJ_22510|secreted effector protein PipB2;K09022|3|3.7e-30|138.3|csg:Cylst_5108|2-iminobutanoate/2-iminopropanoate deaminase [EC:3.5.99.10]	GO:0016021//integral component of membrane	-	-	BAB75004.1/2.6e-272/1
PCC7120DELTA_RS27170	alr5124	564	20.7566	20.3249	-0.03032	Down	0.970969	0.927215	known_mRNA	PCC7120DELTA_RS27170	-	GO:0016021//integral component of membrane;GO:0016021//integral component of membrane;GO:0016021//integral component of membrane	-	-	WP_010999250.1/2.9e-102/1
PCC7120DELTA_RS15635		570	5.74761	7.27923	0.340823	Up	0.705819	0.455413	known_mRNA	PCC7120DELTA_RS15635	K07499|1|2.6e-104|383.3|ana:alr0552|putative transposase	-	GO:0003677//DNA binding	-	WP_010994728.1/2.6e-103/1
PCC7120DELTA_RS21475	all3953	1014	2160.77	1998.19	-0.112853	Down	0.155896	0.047072	known_mRNA	PCC7120DELTA_RS21475	K21703|1|1.8e-39|168.7|far:ABE41_003230|LysR family transcriptional regulator, low CO2-responsive transcriptional regulator;K21900|5|2.8e-37|161.4|pste:PSTEL_10390|LysR family transcriptional regulator, transcriptional activator of the cysJI operon	-	GO:0003677//DNA binding;GO:0003700//DNA binding transcription factor activity;GO:0003677//DNA binding;GO:0003700//DNA binding transcription factor activity;GO:0003677//DNA binding;GO:0003700//DNA binding transcription factor activity	GO:0006351//transcription, DNA-templated;GO:0006351//transcription, DNA-templated;GO:0006351//transcription, DNA-templated	WP_010998094.1/3.8e-185/1
PCC7120DELTA_RS28295	alr5351	5333	31.0733	45.3871	0.546609	Up	0.145901	0.0429148	known_mRNA	PCC7120DELTA_RS28295	K16417|1|7.2e-100|371.7|mym:A176_002378|myxalamid-type polyketide synthase MxaC;K12436|5|1.7e-96|360.5|slx:SLAV_02750|polyketide synthase 12	-	GO:0003824//catalytic activity;GO:0003824//catalytic activity	GO:0008152//metabolic process;GO:0008152//metabolic process	ABA22205.1/0.0e+00/1
PCC7120DELTA_RS08135	alr1259	789	39.7106	37.6084	-0.0784708	Down	0.901347	0.7716	known_mRNA	PCC7120DELTA_RS08135	-	-	-	-	WP_044522808.1/5.6e-144/1
PCC7120DELTA_RS12885	alr2207	849	367.535	341.09	-0.10773	Down	0.552894	0.287375	known_mRNA	PCC7120DELTA_RS12885	K01115|1|1.7e-11|75.5|reh:H16_B0932|phospholipase D1/2 [EC:3.1.4.4]	GO:0016021//integral component of membrane;GO:0016021//integral component of membrane;GO:0016021//integral component of membrane;GO:0016021//integral component of membrane;GO:0016021//integral component of membrane	-	-	WP_010996365.1/8.4e-154/1
PCC7120DELTA_RS29515		305	882.114	782.646	-0.172605	Down	0.0838427	0.0210239	known_mRNA	PCC7120DELTA_RS29515	K08994|1|2.6e-15|86.7|cthe:Chro_4795|ion channel-forming bestrophin family protein;K03607|2|2.1e-12|77.0|tig:THII_1879|ProP effector	-	-	-	BAY72594.1/1.2e-51/1
PCC7120DELTA_RS10715	alr1785	2460	14.9804	18.0854	0.271753	Up	0.723783	0.476702	known_mRNA	PCC7120DELTA_RS10715	-	-	GO:0003924//GTPase activity;GO:0003924//GTPase activity	-	WP_010995953.1/0.0e+00/1
PCC7120DELTA_RS22770	all4210	360	2186.27	2120.83	-0.0438459	Down	0.714643	0.466645	known_mRNA	PCC7120DELTA_RS22770	K02890|1|2.7e-59|233.0|ana:all4210|large subunit ribosomal protein L22	GO:0015934//large ribosomal subunit;GO:0015934//large ribosomal subunit	GO:0019843//rRNA binding;GO:0003735//structural constituent of ribosome;GO:0019843//rRNA binding;GO:0003735//structural constituent of ribosome	GO:0006412//translation;GO:0006412//translation	WP_010998348.1/2.8e-58/1
PCC7120DELTA_RS12300	alr2092	1062	415.228	380.695	-0.125269	Down	0.446641	0.203121	known_mRNA	PCC7120DELTA_RS12300	K00817|1|6.0e-200|701.8|ana:alr2092|histidinol-phosphate aminotransferase [EC:2.6.1.9]	-	GO:0004400//histidinol-phosphate transaminase activity;GO:0080130//L-phenylalanine:2-oxoglutarate aminotransferase activity;GO:0030170//pyridoxal phosphate binding;GO:0004400//histidinol-phosphate transaminase activity;GO:0080130//L-phenylalanine:2-oxoglutarate aminotransferase activity;GO:0030170//pyridoxal phosphate binding	GO:0000105//histidine biosynthetic process;GO:0000105//histidine biosynthetic process	WP_010996250.1/6.3e-199/1
PCC7120DELTA_RS02445	alr0094	879	1237.34	1163.91	-0.0882634	Down	0.443241	0.20009	known_mRNA	PCC7120DELTA_RS02445	K01776|1|8.1e-166|588.2|ana:alr0094|glutamate racemase [EC:5.1.1.3]	-	GO:0008881//glutamate racemase activity;GO:0008881//glutamate racemase activity;GO:0008881//glutamate racemase activity	GO:0071555//cell wall organization;GO:0009252//peptidoglycan biosynthetic process;GO:0008360//regulation of cell shape;GO:0071555//cell wall organization;GO:0009252//peptidoglycan biosynthetic process;GO:0008360//regulation of cell shape;GO:0071555//cell wall organization;GO:0009252//peptidoglycan biosynthetic process;GO:0008360//regulation of cell shape	WP_010994271.1/8.3e-165/1
PCC7120DELTA_RS20715	alr3800	984	2075.08	2826.73	0.445967	Up	5.66597e-15	2.23981e-16	known_mRNA	PCC7120DELTA_RS20715	K03087|1|2.7e-170|603.2|nfl:COO91_04224|RNA polymerase nonessential primary-like sigma factor	-	GO:0003677//DNA binding;GO:0016987//sigma factor activity;GO:0003700//DNA binding transcription factor activity;GO:0003677//DNA binding;GO:0016987//sigma factor activity;GO:0003700//DNA binding transcription factor activity;GO:0003677//DNA binding;GO:0016987//sigma factor activity;GO:0003700//DNA binding transcription factor activity	GO:0006352//DNA-templated transcription, initiation;GO:0006352//DNA-templated transcription, initiation;GO:0006352//DNA-templated transcription, initiation	WP_010997941.1/2.7e-180/1
PCC7120DELTA_RS07580	alr1144	873	1722.31	2255.23	0.388932	Up	1.49594e-08	1.01109e-09	known_mRNA	PCC7120DELTA_RS07580	-	-	-	-	WP_010995317.1/5.9e-163/1
PCC7120DELTA_RS09230	all1488	945	11.2718	11.929	0.0817508	Up	0.93878	0.841757	known_mRNA	PCC7120DELTA_RS09230	K05516|1|1.0e-182|644.4|ana:all1488|curved DNA-binding protein	-	GO:0051082//unfolded protein binding;GO:0051082//unfolded protein binding	GO:0006457//protein folding;GO:0006457//protein folding	BAB77854.1/1.1e-181/1
PCC7120DELTA_RS03595	alr0331	2286	2480.52	2071.28	-0.260116	Down	0.000209135	2.46268e-05	known_mRNA	PCC7120DELTA_RS03595	-	-	GO:0003824//catalytic activity;GO:0003824//catalytic activity;GO:0003824//catalytic activity	-	WP_010994507.1/0.0e+00/1
PCC7120DELTA_RS20655	all3788	717	276.606	299.758	0.115964	Up	0.575568	0.312341	known_mRNA	PCC7120DELTA_RS20655	K07658|1|5.8e-45|186.4|gtn:GTNG_2656|two-component system, OmpR family, alkaline phosphatase synthesis response regulator PhoP	GO:0005622//intracellular;GO:0005622//intracellular;GO:0005622//intracellular	GO:0003677//DNA binding;GO:0003677//DNA binding;GO:0003677//DNA binding	GO:0000160//phosphorelay signal transduction system;GO:0006355//regulation of transcription, DNA-templated;GO:0006351//transcription, DNA-templated;GO:0000160//phosphorelay signal transduction system;GO:0006355//regulation of transcription, DNA-templated;GO:0006351//transcription, DNA-templated;GO:0000160//phosphorelay signal transduction system;GO:0006355//regulation of transcription, DNA-templa…	WP_010997929.1/5.4e-130/1
PCC7120DELTA_RS10555	alr1752	492	4.2576	4.96291	0.221145	Up	0.832473	0.644923	known_mRNA	PCC7120DELTA_RS10555	-	GO:0016021//integral component of membrane;GO:0016021//integral component of membrane	-	-	WP_010995920.1/1.0e-82/1
PCC7120DELTA_RS14445	alr2522	426	2.89802	2.45555	-0.239021	Down	0.815383	0.615293	known_mRNA	PCC7120DELTA_RS14445	-	GO:0016021//integral component of membrane;GO:0016021//integral component of membrane	-	-	WP_010996678.1/7.6e-71/1
PCC7120DELTA_RS03915		264	120.231	119.667	-0.00677664	Down	0.984079	0.966558	known_mRNA	PCC7120DELTA_RS03915	-	-	-	-	WP_044522688.1/4.7e-39/1
PCC7120DELTA_RS14490	alr2532	906	16.4422	16.8304	0.0336638	Up	0.971362	0.927925	known_mRNA	PCC7120DELTA_RS14490	K02025|1|9.5e-170|601.3|ana:alr2532|multiple sugar transport system permease protein	GO:0016021//integral component of membrane;GO:0005886//plasma membrane;GO:0016021//integral component of membrane;GO:0005886//plasma membrane	-	GO:0006810//transport;GO:0006810//transport	WP_010996688.1/9.8e-169/1
PCC7120DELTA_RS25200	alr4715	1752	1164.74	1023.81	-0.186053	Down	0.0342067	0.00712784	known_mRNA	PCC7120DELTA_RS25200	K18889|1|6.3e-287|991.5|non:NOS3756_14070|ATP-binding cassette, subfamily B, multidrug efflux pump	GO:0016021//integral component of membrane;GO:0016021//integral component of membrane;GO:0016021//integral component of membrane;GO:0016021//integral component of membrane	GO:0005524//ATP binding;GO:0042626//ATPase activity, coupled to transmembrane movement of substances;GO:0005524//ATP binding;GO:0042626//ATPase activity, coupled to transmembrane movement of substances;GO:0005524//ATP binding;GO:0042626//ATPase activity, coupled to transmembrane movement of substances;GO:0005524//ATP binding;GO:0042626//ATPase activity, coupled to transmembrane movement of substa…	-	ABA21577.1/0.0e+00/1
PCC7120DELTA_RS30160	alr7361	408	45.5196	47.2351	0.0533735	Up	0.933651	0.83012	known_mRNA	PCC7120DELTA_RS30160	K02503|1|1.6e-07|61.2|hym:N008_19585|histidine triad (HIT) family protein	-	-	-	WP_010999910.1/8.0e-70/1
PCC7120DELTA_RS24790		237	1.96387	1.74265	-0.172415	Down	0.867603	0.707737	known_mRNA	PCC7120DELTA_RS24790	-	-	-	-	BAY70244.1/8.9e-37/1
PCC7120DELTA_RS17435	all3136	1275	145.595	148.499	0.0284922	Up	0.942277	0.847892	known_mRNA	PCC7120DELTA_RS17435	K00974|1|5.7e-237|825.1|ana:all3136|tRNA nucleotidyltransferase (CCA-adding enzyme) [EC:2.7.7.72 3.1.3.- 3.1.4.-]	-	-	-	WP_044521635.1/1.2e-236/1
PCC7120DELTA_RS12580	all2147	1086	22.7729	25.604	0.169052	Up	0.800442	0.591013	known_mRNA	PCC7120DELTA_RS12580	K02016|1|5.6e-201|705.3|ana:all2147|iron complex transport system substrate-binding protein	GO:0016021//integral component of membrane	-	-	WP_010996305.1/5.8e-200/1
PCC7120DELTA_RS29720	all7269	477	15.8845	8.40739	-0.91789	Down	0.0905833	0.0231541	known_mRNA	PCC7120DELTA_RS29720	-	-	-	-	WP_010999821.1/5.8e-88/1
PCC7120DELTA_RS22935	asl4244	297	78.0553	90.8244	0.218583	Up	0.540551	0.277609	known_mRNA	PCC7120DELTA_RS22935	-	GO:0016021//integral component of membrane;GO:0005886//plasma membrane;GO:0016021//integral component of membrane;GO:0005886//plasma membrane;GO:0016021//integral component of membrane;GO:0005886//plasma membrane	GO:0008556//potassium-transporting ATPase activity;GO:0008556//potassium-transporting ATPase activity;GO:0008556//potassium-transporting ATPase activity	GO:0043462//regulation of ATPase activity;GO:0043462//regulation of ATPase activity;GO:0043462//regulation of ATPase activity	WP_010998382.1/3.7e-48/1
PCC7120DELTA_RS28160	all5323	1833	9.52296	10.8598	0.189511	Up	0.833846	0.646631	known_mRNA	PCC7120DELTA_RS28160	K02483|1|4.1e-71|274.6|ava:Ava_4085|two-component system, OmpR family, response regulator;K07666|5|3.6e-43|181.8|azi:AzCIB_3493|two-component system, OmpR family, response regulator QseB	GO:0005622//intracellular;GO:0005622//intracellular;GO:0005622//intracellular	GO:0003677//DNA binding;GO:0004871//signal transducer activity;GO:0003677//DNA binding;GO:0004871//signal transducer activity;GO:0003677//DNA binding;GO:0004871//signal transducer activity	GO:0000160//phosphorelay signal transduction system;GO:0006355//regulation of transcription, DNA-templated;GO:0006351//transcription, DNA-templated;GO:0000160//phosphorelay signal transduction system;GO:0006355//regulation of transcription, DNA-templated;GO:0006351//transcription, DNA-templated;GO:0000160//phosphorelay signal transduction system;GO:0006355//regulation of transcription, DNA-templa…	WP_010999447.1/0.0e+00/1
PCC7120DELTA_RS19450	all3545	318	248.07	184.256	-0.429035	Down	0.00476194	0.000760953	known_mRNA	PCC7120DELTA_RS19450	-	-	-	-	WP_010997695.1/8.2e-54/1
PCC7120DELTA_RS17705	all3191	525	184.598	210.406	0.188792	Up	0.357749	0.146575	known_mRNA	PCC7120DELTA_RS17705	-	-	-	-	WP_010997342.1/2.4e-90/1
PCC7120DELTA_RS15190	alr2682	5841	46.3078	49.4431	0.0945137	Up	0.86537	0.702316	known_mRNA	PCC7120DELTA_RS15190	K00870|1|0.0e+00|1591.6|ana:all3691|protein kinase [EC:2.7.1.37];K11527|3|0.0e+00|1175.6|amr:AM1_5135|two-component system, sensor histidine kinase and response regulator [EC:2.7.13.3];K10819|4|0.0e+00|1134.0|ana:all0323|histidine kinase [EC:2.7.13.3]	GO:0005622//intracellular	GO:0005524//ATP binding;GO:0000155//phosphorelay sensor kinase activity	-	WP_010996838.1/0.0e+00/1
PCC7120DELTA_RS11930	asl2024	294	0.388927	0.319033	-0.285797	Down	0.568976	0.303004	known_mRNA	PCC7120DELTA_RS11930	-	-	GO:0003824//catalytic activity;GO:0046914//transition metal ion binding;GO:0003824//catalytic activity;GO:0046914//transition metal ion binding;GO:0003824//catalytic activity;GO:0046914//transition metal ion binding;GO:0003824//catalytic activity;GO:0046914//transition metal ion binding	GO:0006807//nitrogen compound metabolic process;GO:0006807//nitrogen compound metabolic process;GO:0006807//nitrogen compound metabolic process;GO:0006807//nitrogen compound metabolic process	WP_010996185.1/2.4e-44/1
PCC7120DELTA_RS06795	alr0987	312	114.096	115.285	0.0149564	Up	0.971351	0.927746	known_mRNA	PCC7120DELTA_RS06795	-	-	-	-	WP_010995161.1/4.1e-50/1
PCC7120DELTA_RS08760	alr1386	3006	235.44	288.292	0.292174	Up	0.0575747	0.0132894	known_mRNA	PCC7120DELTA_RS08760	K12132|1|2.3e-18|100.1|nml:Namu_2474|eukaryotic-like serine/threonine-protein kinase [EC:2.7.11.1];K01197|4|6.9e-15|88.6|sls:SLINC_6481|hyaluronoglucosaminidase [EC:3.2.1.35]	-	GO:0016788//hydrolase activity, acting on ester bonds;GO:0016788//hydrolase activity, acting on ester bonds;GO:0003824//catalytic activity	GO:0008152//metabolic process;GO:0008152//metabolic process;GO:0008152//metabolic process	WP_010995558.1/0.0e+00/1
PCC7120DELTA_RS16760	all3000	1137	30.0059	18.1279	-0.727036	Down	0.0998909	0.0261356	known_mRNA	PCC7120DELTA_RS16760	K07504|1|2.3e-213|746.5|ana:all3000|predicted type IV restriction endonuclease	-	-	-	WP_010997151.1/2.4e-212/1
PCC7120DELTA_RS24045	all4478	423	95.9253	115.574	0.268831	Up	0.32812	0.12889	known_mRNA	PCC7120DELTA_RS24045	-	GO:0016021//integral component of membrane	-	-	WP_010998611.1/1.0e-72/1
PCC7120DELTA_RS04715	alr0557	1791	27.0347	44.4259	0.716587	Up	0.0440433	0.00964969	known_mRNA	PCC7120DELTA_RS04715	K20444|1|2.0e-30|139.4|hht:F506_20055|O-antigen biosynthesis protein [EC:2.4.1.-];K12998|2|1.1e-23|117.1|ssob:DK181_06970|glucosyltransferase [EC:2.4.1.-]	-	GO:0008168//methyltransferase activity	-	WP_010994733.1/0.0e+00/1
PCC7120DELTA_RS17665	alr3183	462	103.462	120.001	0.213946	Up	0.443733	0.200556	known_mRNA	PCC7120DELTA_RS17665	K03564|1|2.2e-82|310.1|ana:alr3183|peroxiredoxin Q/BCP [EC:1.11.1.15]	GO:0005623//cell;GO:0005623//cell;GO:0005623//cell	GO:0016209//antioxidant activity;GO:0016491//oxidoreductase activity;GO:0016209//antioxidant activity;GO:0016491//oxidoreductase activity;GO:0016209//antioxidant activity;GO:0016491//oxidoreductase activity	GO:0045454//cell redox homeostasis;GO:0045454//cell redox homeostasis;GO:0045454//cell redox homeostasis	WP_010997334.1/2.3e-81/1
PCC7120DELTA_RS16800	alr3008	363	46.49	82.0798	0.820109	Up	0.00133938	0.000185315	known_mRNA	PCC7120DELTA_RS16800	-	-	-	-	WP_010997159.1/9.6e-67/1
PCC7120DELTA_RS10835	all1811	1503	147.826	163.908	0.148987	Up	0.562161	0.29543	known_mRNA	PCC7120DELTA_RS10835	K00864|1|3.5e-294|1015.4|ana:all1811|glycerol kinase [EC:2.7.1.30]	-	GO:0005524//ATP binding;GO:0004370//glycerol kinase activity;GO:0005524//ATP binding;GO:0004370//glycerol kinase activity;GO:0005524//ATP binding;GO:0004370//glycerol kinase activity	GO:0019563//glycerol catabolic process;GO:0006071//glycerol metabolic process;GO:0006072//glycerol-3-phosphate metabolic process;GO:0019563//glycerol catabolic process;GO:0006072//glycerol-3-phosphate metabolic process;GO:0019563//glycerol catabolic process;GO:0006072//glycerol-3-phosphate metabolic process	WP_010995979.1/3.6e-293/1
PCC7120DELTA_RS16240	alr2895	780	58.428	58.1469	-0.00695845	Down	0.987838	0.974963	known_mRNA	PCC7120DELTA_RS16240	K02500|1|2.5e-142|510.0|ana:alr2895|imidazole glycerol-phosphate synthase subunit HisF [EC:4.3.2.10]	GO:0005737//cytoplasm;GO:0005737//cytoplasm;GO:0005737//cytoplasm;GO:0005737//cytoplasm	GO:0000107//imidazoleglycerol-phosphate synthase activity;GO:0016829//lyase activity;GO:0000107//imidazoleglycerol-phosphate synthase activity;GO:0016829//lyase activity;GO:0000107//imidazoleglycerol-phosphate synthase activity;GO:0016829//lyase activity;GO:0000107//imidazoleglycerol-phosphate synthase activity;GO:0016829//lyase activity	GO:0000105//histidine biosynthetic process;GO:0000105//histidine biosynthetic process;GO:0000105//histidine biosynthetic process;GO:0000105//histidine biosynthetic process	WP_010997046.1/2.6e-141/1
PCC7120DELTA_RS18460	alr3344	2013	20583.3	16456.3	-0.322838	Down	9.52585e-08	7.02072e-09	known_mRNA	PCC7120DELTA_RS18460	K00615|1|0.0e+00|1336.6|ava:Ava_3645|transketolase [EC:2.2.1.1]	-	GO:0046872//metal ion binding;GO:0004802//transketolase activity	GO:0008152//metabolic process	ABA23251.1/0.0e+00/1
PCC7120DELTA_RS21280	all3916	1152	244.706	284.975	0.219787	Up	0.195195	0.0638879	known_mRNA	PCC7120DELTA_RS21280	K01317|1|3.9e-192|676.0|ava:Ava_1781|acrosin [EC:3.4.21.10];K15125|2|9.3e-29|133.3|bav:BAV1966|filamentous hemagglutinin	-	-	-	WP_010998057.1/5.9e-227/1
PCC7120DELTA_RS06750	all0978	3561	265.019	350.809	0.404591	Up	0.0012881	0.000177151	known_mRNA	PCC7120DELTA_RS06750	K13924|1|2.4e-107|396.0|non:NOS3756_01000|two-component system, chemotaxis family, CheB/CheR fusion protein [EC:2.1.1.80 3.1.1.61]	GO:0005622//intracellular;GO:0005622//intracellular;GO:0005622//intracellular	GO:0000155//phosphorelay sensor kinase activity;GO:0000155//phosphorelay sensor kinase activity;GO:0000155//phosphorelay sensor kinase activity	GO:0006355//regulation of transcription, DNA-templated;GO:0006355//regulation of transcription, DNA-templated;GO:0006355//regulation of transcription, DNA-templated	WP_010995152.1/0.0e+00/1
PCC7120DELTA_RS04765	alr0568	1068	13.9133	13.5651	-0.0365684	Down	0.969285	0.923662	known_mRNA	PCC7120DELTA_RS04765	-	-	-	-	WP_010994744.1/3.2e-203/1
PCC7120DELTA_RS02270	all0059	2184	9.95908	11.7411	0.237479	Up	0.783626	0.562977	known_mRNA	PCC7120DELTA_RS02270	K08252|1|1.2e-64|253.4|ter:Tery_1925|receptor protein-tyrosine kinase [EC:2.7.10.1];K16554|2|3.1e-41|175.6|nhl:Nhal_1315|polysaccharide biosynthesis transport protein	GO:0016021//integral component of membrane;GO:0016021//integral component of membrane;GO:0016021//integral component of membrane	-	GO:0009103//lipopolysaccharide biosynthetic process;GO:0009103//lipopolysaccharide biosynthetic process;GO:0045226//extracellular polysaccharide biosynthetic process;GO:0009103//lipopolysaccharide biosynthetic process	WP_010994236.1/0.0e+00/1
PCC7120DELTA_RS11550	alr1954	435	891.627	877.803	-0.0225433	Down	0.903599	0.77531	known_mRNA	PCC7120DELTA_RS11550	K06960|1|1.5e-72|277.3|ana:alr1954|uncharacterized protein	-	-	-	WP_044521138.1/4.0e-75/1
PCC7120DELTA_RS05260		1101	6.91273	20.2711	1.5521	Up	0.000833373	0.000110279	known_mRNA	PCC7120DELTA_RS05260	K12132|1|5.7e-60|236.9|cyt:cce_2174|eukaryotic-like serine/threonine-protein kinase [EC:2.7.11.1]	-	-	-	WP_044520699.1/3.1e-209/1
PCC7120DELTA_RS05420	all0707	1356	14.7022	11.7534	-0.322962	Down	0.664577	0.404424	known_mRNA	PCC7120DELTA_RS05420	K03320|1|3.2e-81|307.8|pagh:NIES204_19470|ammonium transporter, Amt family;K11959|2|9.8e-78|296.2|pseu:Pse7367_2139|urea transport system substrate-binding protein;K11354|4|3.4e-70|271.2|oni:Osc7112_2399|two-component system, chemotaxis family, sensor kinase Cph1 [EC:2.7.13.3];K10819|5|4.4e-70|270.8|ava:Ava_4716|histidine kinase [EC:2.7.13.3]	GO:0005622//intracellular	GO:0005524//ATP binding;GO:0000155//phosphorelay sensor kinase activity	GO:0006355//regulation of transcription, DNA-templated	BAB72664.1/3.9e-254/1
PCC7120DELTA_RS13765	asr2389	183	39.0791	36.9586	-0.0804849	Down	0.901347	0.771807	known_mRNA	PCC7120DELTA_RS13765	-	-	-	-	WP_010996545.1/6.0e-25/1
PCC7120DELTA_RS06025	all0832	774	50.8155	48.3076	-0.0730175	Down	0.896891	0.762036	known_mRNA	PCC7120DELTA_RS06025	K02074|1|1.3e-143|514.2|ana:all0832|zinc/manganese transport system ATP-binding protein	-	GO:0005524//ATP binding;GO:0016887//ATPase activity;GO:0005524//ATP binding;GO:0016887//ATPase activity	-	WP_010995006.1/1.3e-142/1
PCC7120DELTA_RS05120	all0641	300	29.6423	43.3427	0.548132	Up	0.142797	0.041715	known_mRNA	PCC7120DELTA_RS05120	-	GO:0016021//integral component of membrane;GO:0016021//integral component of membrane;GO:0016021//integral component of membrane	-	-	WP_010994817.1/4.4e-49/1
PCC7120DELTA_RS15005	all2643	3309	64.573	49.8365	-0.373728	Down	0.35995	0.147658	known_mRNA	PCC7120DELTA_RS15005	K16131|1|4.4e-297|1026.2|anb:ANA_C10986|microcystin synthetase protein McyB	-	GO:0102391//decanoate--CoA ligase activity;GO:0004467//long-chain fatty acid-CoA ligase activity;GO:0031177//phosphopantetheine binding;GO:0003824//catalytic activity;GO:0031177//phosphopantetheine binding;GO:0003824//catalytic activity;GO:0031177//phosphopantetheine binding	GO:0008152//metabolic process;GO:0008152//metabolic process	WP_010996799.1/0.0e+00/1
PCC7120DELTA_RS22355	all4126	1245	29.9964	42.1458	0.490602	Up	0.21592	0.0732216	known_mRNA	PCC7120DELTA_RS22355	K00721|1|1.6e-236|823.5|ana:all4126|dolichol-phosphate mannosyltransferase [EC:2.4.1.83]	GO:0016021//integral component of membrane;GO:0016021//integral component of membrane;GO:0016021//integral component of membrane	GO:0016757//transferase activity, transferring glycosyl groups;GO:0016757//transferase activity, transferring glycosyl groups	GO:0000271//polysaccharide biosynthetic process;GO:0006810//transport;GO:0000271//polysaccharide biosynthetic process;GO:0006810//transport;GO:0000271//polysaccharide biosynthetic process;GO:0006810//transport	WP_010998265.1/1.7e-235/1
PCC7120DELTA_RS18550	alr3363	1491	590.982	661.948	0.163604	Up	0.16025	0.0490145	known_mRNA	PCC7120DELTA_RS18550	-	GO:0016021//integral component of membrane;GO:0016021//integral component of membrane;GO:0016021//integral component of membrane	-	-	WP_010997514.1/1.5e-283/1
PCC7120DELTA_RS15170	alr2678	3621	27.2685	36.9379	0.437864	Up	0.381861	0.160548	known_mRNA	PCC7120DELTA_RS15170	K12436|1|4.9e-116|424.9|nno:NONO_c74330|polyketide synthase 12;K21792|3|3.1e-110|405.6|sco:SCO5892|polyketide synthase;K12430|5|4.3e-96|358.6|mmae:MMARE11_30210|4-hydroxyphenylalkanoate synthase [EC:2.3.1.261]	GO:0016021//integral component of membrane;GO:0016021//integral component of membrane;GO:0016021//integral component of membrane	GO:0102391//decanoate--CoA ligase activity;GO:0050660//flavin adenine dinucleotide binding;GO:0004467//long-chain fatty acid-CoA ligase activity;GO:0016627//oxidoreductase activity, acting on the CH-CH group of donors;GO:0031177//phosphopantetheine binding;GO:0050660//flavin adenine dinucleotide binding;GO:0016627//oxidoreductase activity, acting on the CH-CH group of donors;GO:0031177//phosphopa…	-	WP_010996834.1/0.0e+00/1
PCC7120DELTA_RS28085	alr5307	1068	4154.72	3222.94	-0.366374	Down	0.0173812	0.00324042	known_mRNA	PCC7120DELTA_RS28085	K03867|1|8.9e-26|123.2|nfl:COO91_06335|UDP-glucose:tetrahydrobiopterin glucosyltransferase [EC:2.4.1.-]	-	GO:0016740//transferase activity	-	BAB77006.1/5.3e-206/1
PCC7120DELTA_RS03035	alr0212	900	1464.37	1412.51	-0.0520185	Down	0.69012	0.435013	known_mRNA	PCC7120DELTA_RS03035	K01491|1|6.0e-140|502.3|nop:Nos7524_3746|methylenetetrahydrofolate dehydrogenase (NADP+) / methenyltetrahydrofolate cyclohydrolase [EC:1.5.1.5 3.5.4.9]	-	GO:0004477//methenyltetrahydrofolate cyclohydrolase activity;GO:0004488//methylenetetrahydrofolate dehydrogenase (NADP+) activity;GO:0004477//methenyltetrahydrofolate cyclohydrolase activity;GO:0004488//methylenetetrahydrofolate dehydrogenase (NADP+) activity;GO:0004477//methenyltetrahydrofolate cyclohydrolase activity;GO:0004488//methylenetetrahydrofolate dehydrogenase (NADP+) activity	GO:0000105//histidine biosynthetic process;GO:0009086//methionine biosynthetic process;GO:0006164//purine nucleotide biosynthetic process;GO:0035999//tetrahydrofolate interconversion;GO:0000105//histidine biosynthetic process;GO:0009086//methionine biosynthetic process;GO:0006164//purine nucleotide biosynthetic process;GO:0035999//tetrahydrofolate interconversion;GO:0000105//histidine biosyntheti…	WP_010994389.1/5.7e-161/1
PCC7120DELTA_RS00125	alr7526	594	15.8562	21.0346	0.407715	Up	0.497841	0.242051	known_mRNA	PCC7120DELTA_RS00125	-	-	GO:0003677//DNA binding;GO:0003677//DNA binding;GO:0003677//DNA binding	GO:0006355//regulation of transcription, DNA-templated;GO:0006351//transcription, DNA-templated;GO:0006355//regulation of transcription, DNA-templated;GO:0006351//transcription, DNA-templated;GO:0006355//regulation of transcription, DNA-templated;GO:0006351//transcription, DNA-templated	WP_010993854.1/4.2e-104/1
PCC7120DELTA_RS22720	all4200	363	748.488	708.74	-0.0787243	Down	0.602994	0.339564	known_mRNA	PCC7120DELTA_RS22720	K02881|1|4.2e-60|235.7|ana:all4200|large subunit ribosomal protein L18	GO:0005840//ribosome;GO:0005840//ribosome;GO:0005840//ribosome	GO:0019843//rRNA binding;GO:0003735//structural constituent of ribosome;GO:0019843//rRNA binding;GO:0003735//structural constituent of ribosome;GO:0019843//rRNA binding;GO:0003735//structural constituent of ribosome	GO:0006412//translation;GO:0006412//translation;GO:0006412//translation	WP_010998338.1/4.3e-59/1
PCC7120DELTA_RS28645	asr7050	156	3.30071	2.76354	-0.256257	Down	0.802877	0.594694	known_mRNA	PCC7120DELTA_RS28645	-	-	-	GO:0006355//regulation of transcription, DNA-templated	WP_010999610.1/5.5e-19/1
PCC7120DELTA_RS07755	all1179	720	13.7791	9.78357	-0.49405	Down	0.464919	0.217975	known_mRNA	PCC7120DELTA_RS07755	-	-	-	-	WP_010995352.1/3.8e-131/1
PCC7120DELTA_RS14165	asr2468	231	15.9671	11.5681	-0.464946	Down	0.468775	0.220643	known_mRNA	PCC7120DELTA_RS14165	-	-	-	-	WP_010996624.1/4.6e-38/1
PCC7120DELTA_RS10635	all1768	969	329.025	261.312	-0.33242	Down	0.0231071	0.00451304	known_mRNA	PCC7120DELTA_RS10635	K00786|1|6.9e-17|93.6|rle:RL3650|glycosyltransferase [EC:2.4.-.-];K19354|3|1.1e-09|69.7|ecq:ECED1_4301|heptose III glucuronosyltransferase [EC:2.4.1.-];K16698|4|1.8e-09|68.9|bhk:B4U37_19320|teichuronic acid biosynthesis glycosyltransferase TuaG [EC:2.4.-.-]	-	GO:0016740//transferase activity	-	WP_010995936.1/5.9e-188/1
PCC7120DELTA_RS26845	alr5053	1815	1179.22	1361.59	0.207463	Up	0.0175792	0.00328616	known_mRNA	PCC7120DELTA_RS26845	K01881|1|0.0e+00|1091.6|nop:Nos7524_5275|prolyl-tRNA synthetase [EC:6.1.1.15]	GO:0005737//cytoplasm	GO:0002161//aminoacyl-tRNA editing activity;GO:0005524//ATP binding;GO:0004827//proline-tRNA ligase activity	GO:0006433//prolyl-tRNA aminoacylation	Q3MAQ7.1/0.0e+00/1
PCC7120DELTA_RS04600	alr0534	840	14564.5	14811.5	0.0242637	Up	0.806771	0.600281	known_mRNA	PCC7120DELTA_RS04600	K02290|1|1.1e-156|557.8|ana:alr0534|phycobilisome rod-core linker protein	GO:0030089//phycobilisome;GO:0030089//phycobilisome	-	GO:0015979//photosynthesis;GO:0015979//photosynthesis	WP_010994710.1/1.2e-155/1
PCC7120DELTA_RS20945	all3850	2625	2832.75	2665.97	-0.087541	Down	0.280014	0.103891	known_mRNA	PCC7120DELTA_RS20945	-	-	-	-	WP_010997991.1/0.0e+00/1
PCC7120DELTA_RS05825	alr0791	2982	25.9628	44.4569	0.775962	Up	0.030238	0.00612865	known_mRNA	PCC7120DELTA_RS05825	K01406|1|6.0e-80|304.7|pamn:JCM7685_2660|serralysin [EC:3.4.24.40]	-	GO:0005509//calcium ion binding	-	WP_010994965.1/0.0e+00/1
PCC7120DELTA_RS05725	all0769	2751	386.908	570.069	0.559145	Up	1.0156e-08	6.65157e-10	known_mRNA	PCC7120DELTA_RS05725	K09181|1|0.0e+00|1542.7|noe:CLI64_10520|acetyltransferase	-	GO:0005524//ATP binding;GO:0048037//cofactor binding;GO:0046872//metal ion binding;GO:0008080//N-acetyltransferase activity;GO:0005524//ATP binding;GO:0048037//cofactor binding;GO:0046872//metal ion binding;GO:0008080//N-acetyltransferase activity;GO:0005524//ATP binding;GO:0048037//cofactor binding;GO:0046872//metal ion binding;GO:0008080//N-acetyltransferase activity	-	WP_010994943.1/0.0e+00/1
PCC7120DELTA_RS30235	alr7378	1011	2450.78	1866.32	-0.393047	Down	5.99017e-10	3.50179e-11	known_mRNA	PCC7120DELTA_RS30235	-	GO:0016021//integral component of membrane;GO:0016021//integral component of membrane	-	-	WP_010999926.1/1.6e-180/1
PCC7120DELTA_RS19915	alr3638	1206	165.457	178.636	0.110568	Up	0.684157	0.425902	known_mRNA	PCC7120DELTA_RS19915	K03555|1|1.1e-218|764.2|ava:Ava_3186|DNA mismatch repair protein MutS	-	GO:0005524//ATP binding;GO:0003684//damaged DNA binding;GO:0030983//mismatched DNA binding	GO:0006298//mismatch repair	BAY69265.1/3.4e-225/1
PCC7120DELTA_RS04040	all0422	1197	5.63933	5.32153	-0.0836831	Down	0.94538	0.857419	known_mRNA	PCC7120DELTA_RS04040	K12035|1|1.0e-30|139.8|ncv:NCAV_0416|tripartite motif-containing protein 71 [EC:2.3.2.27];K20276|4|6.7e-30|137.1|ndv:NDEV_0442|large repetitive protein	-	-	-	BAB72380.1/1.3e-229/1
PCC7120DELTA_RS24680	all4608	393	194.236	161.06	-0.270216	Down	0.156108	0.0472178	known_mRNA	PCC7120DELTA_RS24680	K02437|1|5.9e-68|261.9|ana:all4608|glycine cleavage system H protein	GO:0005960//glycine cleavage complex;GO:0005960//glycine cleavage complex;GO:0005960//glycine cleavage complex	-	GO:0019464//glycine decarboxylation via glycine cleavage system;GO:0019464//glycine decarboxylation via glycine cleavage system;GO:0019464//glycine decarboxylation via glycine cleavage system	WP_010998739.1/6.1e-67/1
PCC7120DELTA_RS11095	all1861	810	5068.62	4157.32	-0.28594	Down	3.00387e-07	2.31454e-08	known_mRNA	PCC7120DELTA_RS11095	K17733|1|4.4e-17|94.0|hmn:HM131_04580|peptidoglycan LD-endopeptidase CwlK [EC:3.4.-.-];K01449|2|2.3e-13|81.6|cace:CACET_c38150|N-acetylmuramoyl-L-alanine amidase [EC:3.5.1.28];K01448|3|9.5e-12|76.3|bha:BH3665|N-acetylmuramoyl-L-alanine amidase [EC:3.5.1.28]	-	-	-	WP_010996025.1/9.1e-150/1
PCC7120DELTA_RS04805	alr0576	324	12.7819	14.7929	0.21081	Up	0.799784	0.589353	known_mRNA	PCC7120DELTA_RS04805	-	-	-	-	WP_010994752.1/1.6e-52/1
PCC7120DELTA_RS22915	alr4240	1572	443.461	670.4	0.596216	Up	1.01537e-10	5.54459e-12	known_mRNA	PCC7120DELTA_RS22915	K02022|1|2.7e-289|999.2|ana:alr4240|HlyD family secretion protein	GO:0016021//integral component of membrane;GO:0016021//integral component of membrane;GO:0016021//integral component of membrane	-	GO:0009306//protein secretion;GO:0009306//protein secretion;GO:0009306//protein secretion	WP_010998378.1/2.8e-288/1
PCC7120DELTA_RS19045	alr3464	1902	2325.73	2477.92	0.091448	Up	0.316453	0.122663	known_mRNA	PCC7120DELTA_RS19045	K00820|1|0.0e+00|1234.9|ava:Ava_3485|glucosamine---fructose-6-phosphate aminotransferase (isomerizing) [EC:2.6.1.16]	GO:0005737//cytoplasm	GO:0097367//carbohydrate derivative binding;GO:0004360//glutamine-fructose-6-phosphate transaminase (isomerizing) activity	GO:1901137//carbohydrate derivative biosynthetic process;GO:0005975//carbohydrate metabolic process	WP_044521778.1/0.0e+00/1
PCC7120DELTA_RS05975	all0823	378	3.7478	3.30059	-0.18332	Down	0.86537	0.703967	known_mRNA	PCC7120DELTA_RS05975	K02485|1|6.6e-32|142.1|syn:slr1037|two-component system, response regulator;K07658|2|3.5e-25|119.8|macr:BHM04_02070|two-component system, OmpR family, alkaline phosphatase synthesis response regulator PhoP	GO:0005622//intracellular	-	GO:0000160//phosphorelay signal transduction system	WP_010994997.1/7.4e-62/1
PCC7120DELTA_RS17765	alr3203	489	136.071	148.31	0.124256	Up	0.677435	0.418149	known_mRNA	PCC7120DELTA_RS17765	K02935|1|8.8e-13|79.0|gei:GEI7407_3817|large subunit ribosomal protein L7/L12	GO:0016021//integral component of membrane;GO:0016021//integral component of membrane	-	-	WP_010997354.1/6.2e-85/1
PCC7120DELTA_RS25335	alr4745	1428	3313.5	2945.07	-0.170055	Down	0.0224457	0.00436131	known_mRNA	PCC7120DELTA_RS25335	K00382|1|5.4e-260|901.7|nop:Nos7524_3529|dihydrolipoamide dehydrogenase [EC:1.8.1.4]	GO:0005623//cell;GO:0005623//cell;GO:0005623//cell;GO:0005623//cell	GO:0004148//dihydrolipoyl dehydrogenase activity;GO:0009055//electron transfer activity;GO:0050660//flavin adenine dinucleotide binding;GO:0004148//dihydrolipoyl dehydrogenase activity;GO:0009055//electron transfer activity;GO:0050660//flavin adenine dinucleotide binding;GO:0004148//dihydrolipoyl dehydrogenase activity;GO:0009055//electron transfer activity;GO:0050660//flavin adenine dinucleotide…	GO:0045454//cell redox homeostasis;GO:0045454//cell redox homeostasis;GO:0045454//cell redox homeostasis;GO:0045454//cell redox homeostasis	WP_010998876.1/4.2e-267/1
PCC7120DELTA_RS10040	all1645	717	6.33483	5.95458	-0.0893046	Down	0.94147	0.846231	known_mRNA	PCC7120DELTA_RS10040	-	-	-	-	BAB78011.1/3.4e-132/1
PCC7120DELTA_RS07200	all1069	3303	244.398	240.245	-0.0247269	Down	0.936632	0.836455	known_mRNA	PCC7120DELTA_RS07200	K11525|1|0.0e+00|2132.8|ana:all1069|methyl-accepting chemotaxis protein PixJ	GO:0016021//integral component of membrane	GO:0004871//signal transducer activity	GO:0006935//chemotaxis;GO:0018298//protein-chromophore linkage	BAB73026.1/0.0e+00/1
PCC7120DELTA_RS27945	all5280	2313	318.992	323.431	0.0199375	Up	0.945398	0.858771	known_mRNA	PCC7120DELTA_RS27945	K21449|1|9.9e-14|84.3|vam:C4F17_13125|trimeric autotransporter adhesin;K15125|4|2.8e-08|66.2|vam:C4F17_01135|filamentous hemagglutinin	-	-	-	WP_010999404.1/0.0e+00/1
PCC7120DELTA_RS27415	all5171	438	7.04934	8.30753	0.23693	Up	0.802799	0.594337	known_mRNA	PCC7120DELTA_RS27415	-	-	-	-	WP_010999295.1/8.0e-76/1
PCC7120DELTA_RS17175	all3084	669	57.8492	61.6991	0.0929537	Up	0.848959	0.673621	known_mRNA	PCC7120DELTA_RS17175	K01590|1|3.7e-54|216.9|lep:Lepto7376_0439|histidine decarboxylase [EC:4.1.1.22];K20418|2|3.1e-08|64.3|bso:BSNT_10608|L-isoleucine 4-hydroxylase [EC:1.14.11.45]	-	-	-	WP_010997235.1/1.1e-124/1
PCC7120DELTA_RS01290	all8080	1038	38.159	27.0356	-0.497164	Down	0.225571	0.0776379	known_mRNA	PCC7120DELTA_RS01290	-	-	GO:0005524//ATP binding;GO:0005524//ATP binding	-	WP_010994137.1/7.5e-197/1
PCC7120DELTA_RS04075	alr0429	831	36.5188	55.8054	0.611767	Up	0.0563334	0.0129463	known_mRNA	PCC7120DELTA_RS04075	K11522|1|1.8e-29|135.2|cthe:Chro_5187|two-component system, chemotaxis family, response regulator PixG;K11912|5|4.8e-27|127.1|rsb:RS694_17980|serine/threonine-protein kinase PpkA [EC:2.7.11.1]	GO:0005622//intracellular	GO:0043565//sequence-specific DNA binding;GO:0003700//DNA binding transcription factor activity	GO:0000160//phosphorelay signal transduction system;GO:0006351//transcription, DNA-templated	WP_010994605.1/1.6e-154/1
PCC7120DELTA_RS05280		1101	10.6974	13.1275	0.295323	Up	0.713064	0.464452	known_mRNA	PCC7120DELTA_RS05280	K06281|1|4.1e-199|699.1|calo:Cal7507_0142|hydrogenase large subunit [EC:1.12.99.6]	-	GO:0008901//ferredoxin hydrogenase activity;GO:0016151//nickel cation binding	-	BAB72634.1/1.9e-222/1
PCC7120DELTA_RS10055	all1648	4764	126.985	285.896	1.17083	Up	1.47366e-16	5.28245e-18	known_mRNA	PCC7120DELTA_RS10055	K16417|1|3.7e-273|947.2|msd:MYSTI_04322|myxalamid-type polyketide synthase MxaC	-	GO:0003824//catalytic activity;GO:0003824//catalytic activity	GO:0008152//metabolic process;GO:0008152//metabolic process	WP_010995817.1/0.0e+00/1
PCC7120DELTA_RS00600	alr7622	2640	93.9744	66.3566	-0.502027	Down	0.0432311	0.00945001	known_mRNA	PCC7120DELTA_RS00600	K01534|1|0.0e+00|1713.4|ana:alr7622|Cd2+/Zn2+-exporting ATPase [EC:3.6.3.3 3.6.3.5]	-	-	-	WP_010993950.1/0.0e+00/1
PCC7120DELTA_RS17285	alr3106	360	27.2727	27.6405	0.0193295	Up	0.977317	0.948212	known_mRNA	PCC7120DELTA_RS17285	-	GO:0016021//integral component of membrane;GO:0016021//integral component of membrane	-	-	WP_010997257.1/4.3e-59/1
PCC7120DELTA_RS03220	alr0248	657	58.3621	85.3801	0.548868	Up	0.0946811	0.0245029	known_mRNA	PCC7120DELTA_RS03220	K17734|1|8.8e-08|62.8|rci:RCIX267|serine protease AprX [EC:3.4.21.-]	GO:0016021//integral component of membrane;GO:0016021//integral component of membrane;GO:0016021//integral component of membrane	-	-	WP_010994425.1/1.2e-120/1
PCC7120DELTA_RS04630	alr0540	2991	1626.33	1817.96	0.160699	Up	0.044823	0.00983553	known_mRNA	PCC7120DELTA_RS04630	K13821|1|0.0e+00|1822.8|non:NOS3756_52660|RHH-type transcriptional regulator, proline utilization regulon repressor / proline dehydrogenase / delta 1-pyrroline-5-carboxylate dehydrogenase [EC:1.5.5.2 1.2.1.88]	-	GO:0003842//1-pyrroline-5-carboxylate dehydrogenase activity;GO:0004657//proline dehydrogenase activity;GO:0003700//DNA binding transcription factor activity	GO:0010133//proline catabolic process to glutamate	ABA22553.1/0.0e+00/1
PCC7120DELTA_RS30260	alr7383	699	300.783	160.608	-0.905179	Down	3.61851e-11	1.89108e-12	known_mRNA	PCC7120DELTA_RS30260	-	-	GO:0004674//protein serine/threonine kinase activity	-	WP_010999931.1/1.2e-134/1
PCC7120DELTA_RS11840	all2007	540	73.5471	74.7316	0.0230495	Up	0.964832	0.907136	known_mRNA	PCC7120DELTA_RS11840	K01462|1|2.0e-98|363.6|ana:all2007|peptide deformylase [EC:3.5.1.88]	-	GO:0046872//metal ion binding;GO:0042586//peptide deformylase activity;GO:0046872//metal ion binding;GO:0042586//peptide deformylase activity;GO:0046872//metal ion binding;GO:0042586//peptide deformylase activity	GO:0006412//translation;GO:0006412//translation;GO:0006412//translation	WP_010996168.1/2.1e-97/1
PCC7120DELTA_RS12650	all2162	2259	43.9639	27.2181	-0.691752	Down	0.0532473	0.0121389	known_mRNA	PCC7120DELTA_RS12650	K02660|1|0.0e+00|1415.2|ana:all2162|twitching motility protein PilJ	GO:0016021//integral component of membrane;GO:0016021//integral component of membrane;GO:0016021//integral component of membrane	GO:0004871//signal transducer activity;GO:0004871//signal transducer activity;GO:0004871//signal transducer activity	-	WP_010996320.1/0.0e+00/1
PCC7120DELTA_RS16635	alr2974	618	175.383	180.473	0.0412757	Up	0.89773	0.763236	known_mRNA	PCC7120DELTA_RS16635	-	-	-	-	BAB74673.1/2.4e-110/1
PCC7120DELTA_RS30670		369	31.8323	29.3832	-0.115499	Down	0.861876	0.695755	known_mRNA	PCC7120DELTA_RS30670	-	-	-	-	WP_010993962.1/1.5e-67/1
PCC7120DELTA_RS10115	asr1662	267	7.06586	11.7051	0.728197	Up	0.268738	0.0983572	known_mRNA	PCC7120DELTA_RS10115	-	GO:0016021//integral component of membrane	-	-	WP_010995831.1/4.2e-43/1
PCC7120DELTA_RS29805	all7286	939	22.6975	20.1893	-0.168942	Down	0.813109	0.612633	known_mRNA	PCC7120DELTA_RS29805	K07448|1|8.2e-07|60.1|stsi:A4E84_20565|restriction system protein	-	-	-	WP_010999838.1/4.7e-174/1
PCC7120DELTA_RS30720		1728	30.0202	14.1155	-1.08865	Down	0.00774193	0.00129421	known_mRNA	PCC7120DELTA_RS30720	-	-	-	-	WP_010999524.1/0.0e+00/1
PCC7120DELTA_RS12375	all2107	381	405.634	401.501	-0.0147726	Down	0.955077	0.884206	known_mRNA	PCC7120DELTA_RS12375	-	-	-	-	WP_010996265.1/6.8e-63/1
PCC7120DELTA_RS22270	all4107	729	391.488	362.856	-0.109572	Down	0.54072	0.278059	known_mRNA	PCC7120DELTA_RS22270	K03685|1|5.9e-130|468.8|ava:Ava_0797|ribonuclease III [EC:3.1.26.3]	GO:0005737//cytoplasm;GO:0005737//cytoplasm;GO:0005737//cytoplasm	GO:0046872//metal ion binding;GO:0004525//ribonuclease III activity;GO:0019843//rRNA binding;GO:0046872//metal ion binding;GO:0004525//ribonuclease III activity;GO:0019843//rRNA binding;GO:0046872//metal ion binding;GO:0004525//ribonuclease III activity;GO:0019843//rRNA binding	GO:0006397//mRNA processing;GO:0016075//rRNA catabolic process;GO:0006364//rRNA processing;GO:0008033//tRNA processing;GO:0006397//mRNA processing;GO:0016075//rRNA catabolic process;GO:0006364//rRNA processing;GO:0008033//tRNA processing;GO:0006397//mRNA processing;GO:0016075//rRNA catabolic process;GO:0006364//rRNA processing;GO:0008033//tRNA processing	WP_044522089.1/6.5e-131/1
PCC7120DELTA_RS18225	all3295	345	11.6194	12.762	0.135315	Up	0.88309	0.733637	known_mRNA	PCC7120DELTA_RS18225	-	-	-	-	WP_010997446.1/2.4e-59/1
PCC7120DELTA_RS18465	alr3345	1023	592.726	1026.35	0.792083	Up	9.42617e-25	2.33681e-26	known_mRNA	PCC7120DELTA_RS18465	-	GO:0030288//outer membrane-bounded periplasmic space;GO:0030288//outer membrane-bounded periplasmic space	-	-	WP_010997496.1/1.1e-181/1
PCC7120DELTA_RS26540	all4988	678	61.97	50.986	-0.281469	Down	0.477283	0.226872	known_mRNA	PCC7120DELTA_RS26540	-	-	-	-	WP_010999114.1/3.8e-125/1
PCC7120DELTA_RS13120	asl2253	216	31.5393	29.1327	-0.11451	Down	0.866927	0.706176	known_mRNA	PCC7120DELTA_RS13120	-	GO:0033172;GO:0012506//vesicle membrane;GO:0033172;GO:0012506//vesicle membrane;GO:0033172;GO:0012506//vesicle membrane;GO:0033172;GO:0012506//vesicle membrane;GO:0033172;GO:0012506//vesicle membrane;GO:0033172;GO:0012506//vesicle membrane	GO:0005198//structural molecule activity;GO:0005198//structural molecule activity;GO:0005198//structural molecule activity;GO:0005198//structural molecule activity;GO:0005198//structural molecule activity;GO:0005198//structural molecule activity	-	WP_010996411.1/3.1e-28/1
PCC7120DELTA_RS04155	alr0445	1557	452.234	355.863	-0.345747	Down	0.00748708	0.00124785	known_mRNA	PCC7120DELTA_RS04155	K02005|1|1.4e-285|986.9|ana:alr0445|HlyD family secretion protein	GO:0016021//integral component of membrane	GO:0005215//transporter activity	GO:0009306//protein secretion;GO:0055085//transmembrane transport	BAB72403.1/1.4e-284/1
PCC7120DELTA_RS00465	all7592	2175	17.9554	8.76004	-1.03541	Down	0.0375375	0.00794136	known_mRNA	PCC7120DELTA_RS00465	K17686|1|0.0e+00|1395.6|ana:all7592|Cu+-exporting ATPase [EC:3.6.3.54]	-	-	-	WP_010993920.1/0.0e+00/1
PCC7120DELTA_RS22400	all4135	387	31.4396	30.4827	-0.0445882	Down	0.954144	0.876368	known_mRNA	PCC7120DELTA_RS22400	-	-	-	-	WP_010998274.1/5.6e-65/1
PCC7120DELTA_RS21625	all3983	1245	1066.52	1060.9	-0.00762549	Down	0.966011	0.911273	known_mRNA	PCC7120DELTA_RS21625	K01181|1|3.2e-51|208.0|glp:Glo7428_4545|endo-1,4-beta-xylanase [EC:3.2.1.8];K01176|2|1.2e-26|126.3|sfc:Spiaf_0893|alpha-amylase [EC:3.2.1.1];K08693|3|3.7e-23|114.8|pste:PSTEL_08495|2',3'-cyclic-nucleotide 2'-phosphodiesterase / 3'-nucleotidase / 5'-nucleotidase [EC:3.1.4.16 3.1.3.6 3.1.3.5]	-	-	-	WP_044522039.1/1.3e-227/1
PCC7120DELTA_RS18540	alr3361	1053	1087.69	1250.98	0.201787	Up	0.0131558	0.00236892	known_mRNA	PCC7120DELTA_RS18540	K07089|1|3.9e-191|672.5|ana:alr3361|uncharacterized protein	GO:0016021//integral component of membrane;GO:0016021//integral component of membrane;GO:0016021//integral component of membrane	-	-	WP_010997512.1/4.0e-190/1
PCC7120DELTA_RS29010	alr7129	3570	888.012	495.843	-0.840696	Down	3.69074e-19	1.19934e-20	known_mRNA	PCC7120DELTA_RS29010	K12132|1|2.2e-92|346.3|plm:Plim_3456|eukaryotic-like serine/threonine-protein kinase [EC:2.7.11.1]	-	GO:0043531//ADP binding	-	WP_010999686.1/0.0e+00/1
PCC7120DELTA_RS09770	alr1593	786	3571.88	3186.51	-0.164704	Down	0.0257637	0.00509663	known_mRNA	PCC7120DELTA_RS09770	K03424|1|5.7e-147|525.4|ana:alr1593|TatD DNase family protein [EC:3.1.21.-]	-	GO:0051499//D-aminoacyl-tRNA deacylase activity;GO:0016888//endodeoxyribonuclease activity, producing 5'-phosphomonoesters;GO:0046872//metal ion binding;GO:0051499//D-aminoacyl-tRNA deacylase activity;GO:0016888//endodeoxyribonuclease activity, producing 5'-phosphomonoesters;GO:0046872//metal ion binding	GO:0019478//D-amino acid catabolic process;GO:0019478//D-amino acid catabolic process	WP_010995762.1/5.9e-146/1
PCC7120DELTA_RS03895	all0394	1821	14.1277	31.3831	1.15146	Up	0.00342288	0.000524039	known_mRNA	PCC7120DELTA_RS03895	K03894|1|5.5e-76|290.8|swd:Swoo_0585|N2-citryl-N6-acetyl-N6-hydroxylysine synthase [EC:6.3.2.38]	-	GO:0015343//siderophore transmembrane transporter activity;GO:0015343//siderophore transmembrane transporter activity;GO:0015343//siderophore transmembrane transporter activity	GO:0019290//siderophore biosynthetic process;GO:0019290//siderophore biosynthetic process;GO:0019290//siderophore biosynthetic process	WP_010994570.1/0.0e+00/1
PCC7120DELTA_RS25035	alr4682	873	348.303	350.723	0.00999008	Up	0.968628	0.921059	known_mRNA	PCC7120DELTA_RS25035	K01082|1|3.7e-163|579.3|ana:alr4682|3'(2'), 5'-bisphosphate nucleotidase [EC:3.1.3.7]	-	-	GO:0046854//phosphatidylinositol phosphorylation;GO:0046854//phosphatidylinositol phosphorylation	WP_010998813.1/3.8e-162/1
PCC7120DELTA_RS20865	asr3830	270	947.685	1015.91	0.100286	Up	0.427702	0.189493	known_mRNA	PCC7120DELTA_RS20865	K07742|1|3.3e-46|189.1|ana:asr3830|uncharacterized protein	-	-	-	WP_010997971.1/3.5e-45/1
PCC7120DELTA_RS29370	alr7200	1620	5018.94	2684.17	-0.902908	Down	1.67191e-39	2.54847e-41	known_mRNA	PCC7120DELTA_RS29370	K06027|1|1.3e-28|133.3|pca:Pcar_0681|vesicle-fusing ATPase [EC:3.6.4.6];K13525|2|4.7e-18|98.2|thg:TCELL_0563|transitional endoplasmic reticulum ATPase	-	GO:0005524//ATP binding	-	WP_010999755.1/2.3e-309/1
PCC7120DELTA_RS22965	alr4250	495	140.747	154.341	0.133018	Up	0.649514	0.387039	known_mRNA	PCC7120DELTA_RS22965	K00657|1|7.5e-36|155.6|bbt:BBta_6099|diamine N-acetyltransferase [EC:2.3.1.57]	-	GO:0008080//N-acetyltransferase activity;GO:0008080//N-acetyltransferase activity;GO:0008080//N-acetyltransferase activity	-	WP_010998388.1/3.0e-87/1
PCC7120DELTA_RS23885	all4444	1728	45.5126	47.5529	0.0632673	Up	0.918075	0.798381	known_mRNA	PCC7120DELTA_RS23885	K22405|1|4.6e-56|224.6|gur:Gura_0371|NADH oxidase (H2O-forming) [EC:1.6.3.4]	-	GO:0009055//electron transfer activity;GO:0010181//FMN binding;GO:0016491//oxidoreductase activity;GO:0009055//electron transfer activity;GO:0010181//FMN binding;GO:0016491//oxidoreductase activity	-	ABA20993.1/0.0e+00/1
PCC7120DELTA_RS06740	all0976	816	101.437	107.681	0.0861781	Up	0.819834	0.621754	known_mRNA	PCC7120DELTA_RS06740	K01137|1|1.1e-10|72.8|rba:RB973|N-acetylglucosamine-6-sulfatase [EC:3.1.6.14];K10804|2|4.9e-08|63.9|mtt:Ftrac_2513|acyl-CoA thioesterase I [EC:3.1.2.- 3.1.1.5];K01206|3|1.1e-07|62.8|zga:ZOBELLIA_3451|alpha-L-fucosidase [EC:3.2.1.51];K00983|4|2.1e-06|58.5|ass:ASU1_01195|N-acylneuraminate cytidylyltransferase [EC:2.7.7.43]	-	-	-	BAY71949.1/1.9e-150/1
PCC7120DELTA_RS15800	alr2807	417	657.833	475.697	-0.46768	Down	3.26093e-06	2.89496e-07	known_mRNA	PCC7120DELTA_RS15800	K03628|1|6.2e-07|59.3|ccjz:ccrud_05785|transcription termination factor Rho;K00962|2|8.1e-07|58.9|blc:Balac_0323|polyribonucleotide nucleotidyltransferase [EC:2.7.7.8]	-	-	-	WP_010996958.1/2.9e-83/1
PCC7120DELTA_RS25750		222	0.149602	0.162235	0.116956	Up	0.765234	0.53977	known_mRNA	PCC7120DELTA_RS25750	-	-	-	-	WP_044522360.1/2.7e-35/1
PCC7120DELTA_RS29200	all7167	492	82.7326	63.1975	-0.388587	Down	0.177342	0.0563812	known_mRNA	PCC7120DELTA_RS29200	K09936|1|1.2e-86|324.3|ana:all7167|bacterial/archaeal transporter family-2 protein	GO:0016021//integral component of membrane	-	-	BAB78251.1/1.3e-85/1
PCC7120DELTA_RS24155	all4501	669	1097.17	990.769	-0.147172	Down	0.11804	0.0322286	known_mRNA	PCC7120DELTA_RS24155	K02039|1|2.5e-119|433.3|ana:all4501|phosphate transport system protein	GO:0005737//cytoplasm;GO:0005737//cytoplasm;GO:0005737//cytoplasm	-	GO:0030643//cellular phosphate ion homeostasis;GO:0045936//negative regulation of phosphate metabolic process;GO:0006817//phosphate ion transport;GO:0030643//cellular phosphate ion homeostasis;GO:0045936//negative regulation of phosphate metabolic process;GO:0006817//phosphate ion transport;GO:0030643//cellular phosphate ion homeostasis;GO:0045936//negative regulation of phosphate metabolic proce…	WP_010998634.1/2.6e-118/1
PCC7120DELTA_RS17080	alr3064	1413	528.428	1571.91	1.57274	Up	2.80807e-86	1.45813e-88	known_mRNA	PCC7120DELTA_RS17080	K16148|1|3.9e-77|294.3|mam:Mesau_02696|alpha-maltose-1-phosphate synthase [EC:2.4.1.342];K13668|2|2.8e-19|102.1|aym:YM304_19140|phosphatidyl-myo-inositol dimannoside synthase [EC:2.4.1.346];K00786|3|1.8e-18|99.4|azo:azo3261|glycosyltransferase [EC:2.4.-.-];K15521|4|4.1e-18|98.2|cag:Cagg_1960|D-inositol-3-phosphate glycosyltransferase [EC:2.4.1.250]	-	-	-	WP_010997215.1/8.7e-273/1
PCC7120DELTA_RS18205	all3291	543	14.4103	14.7442	0.0330437	Up	0.971956	0.93044	known_mRNA	PCC7120DELTA_RS18205	-	-	-	-	WP_010997442.1/2.4e-93/1
PCC7120DELTA_RS21215	all3903	378	10.4833	11.2537	0.102297	Up	0.920812	0.804361	known_mRNA	PCC7120DELTA_RS21215	K03892|1|7.5e-28|128.6|cyt:cce_3468|ArsR family transcriptional regulator, arsenate/arsenite/antimonite-responsive transcriptional repressor;K22043|4|3.9e-08|63.2|tkr:C7K43_04920|ArsR family transcriptional regulator, zinc-responsive transcriptional repressor	-	GO:0003700//DNA binding transcription factor activity;GO:0003700//DNA binding transcription factor activity	-	WP_010998044.1/1.2e-59/1
PCC7120DELTA_RS11465	asl1936	246	10.2087	7.10797	-0.522286	Down	0.490506	0.236187	known_mRNA	PCC7120DELTA_RS11465	-	-	-	-	WP_010996100.1/2.2e-38/1
PCC7120DELTA_RS26365	all4955	1821	74.363	101.692	0.451545	Up	0.0770118	0.0189498	known_mRNA	PCC7120DELTA_RS26365	K06147|1|2.0e-307|1059.7|non:NOS3756_10610|ATP-binding cassette, subfamily B, bacterial;K06148|2|1.4e-305|1053.5|ava:Ava_2224|ATP-binding cassette, subfamily C, bacterial	GO:0016021//integral component of membrane;GO:0016021//integral component of membrane	GO:0005524//ATP binding;GO:0042626//ATPase activity, coupled to transmembrane movement of substances;GO:0005524//ATP binding;GO:0042626//ATPase activity, coupled to transmembrane movement of substances	-	WP_010999081.1/0.0e+00/1
PCC7120DELTA_RS13785	alr2393	1032	212.362	178.678	-0.249167	Down	0.176855	0.0561966	known_mRNA	PCC7120DELTA_RS13785	-	GO:0016021//integral component of membrane;GO:0016021//integral component of membrane	-	-	WP_010996549.1/9.7e-197/1
PCC7120DELTA_RS04520	alr0519	714	100.1	126.609	0.338938	Up	0.144079	0.04221	known_mRNA	PCC7120DELTA_RS04520	K03795|1|5.6e-16|90.1|gsr:GS3922_07495|sirohydrochlorin cobaltochelatase [EC:4.99.1.3]	-	GO:0016852//sirohydrochlorin cobaltochelatase activity	GO:0009236//cobalamin biosynthetic process	WP_044520663.1/6.6e-128/1
PCC7120DELTA_RS19225	all3502	735	11.564	12.4872	0.110805	Up	0.912198	0.788738	known_mRNA	PCC7120DELTA_RS19225	-	-	-	-	WP_010997652.1/4.4e-135/1
PCC7120DELTA_RS20435	all3744	1698	401.447	375.026	-0.0982166	Down	0.58546	0.321784	known_mRNA	PCC7120DELTA_RS20435	K02292|1|1.1e-299|1033.9|naz:Aazo_5057|beta-carotene ketolase (CrtO type)	-	GO:0016491//oxidoreductase activity;GO:0016491//oxidoreductase activity	-	ABA21204.1/0.0e+00/1
PCC7120DELTA_RS02170	alr0038	1071	275.294	243.984	-0.174188	Down	0.327591	0.128554	known_mRNA	PCC7120DELTA_RS02170	K01710|1|1.3e-181|641.0|non:NOS3756_02550|dTDP-glucose 4,6-dehydratase [EC:4.2.1.46]	-	GO:0008460//dTDP-glucose 4,6-dehydratase activity	GO:0009225//nucleotide-sugar metabolic process	WP_010994215.1/4.2e-211/1
PCC7120DELTA_RS26550	alr4990	537	36.5918	30.9816	-0.240109	Down	0.651851	0.3898	known_mRNA	PCC7120DELTA_RS26550	K00567|1|3.4e-98|362.8|ana:alr4990|methylated-DNA-[protein]-cysteine S-methyltransferase [EC:2.1.1.63]	GO:0005737//cytoplasm	GO:0003908//methylated-DNA-[protein]-cysteine S-methyltransferase activity	GO:0006307//DNA dealkylation involved in DNA repair	WP_010999116.1/3.5e-97/1
PCC7120DELTA_RS25235	all4722	1062	80.4013	96.9023	0.269312	Up	0.371661	0.154018	known_mRNA	PCC7120DELTA_RS25235	K02234|1|2.7e-51|208.0|tje:TJEJU_2906|cobalamin biosynthesis protein CobW	-	-	-	WP_010998853.1/1.2e-205/1
PCC7120DELTA_RS29440	alr7214	492	71.5121	40.3107	-0.827025	Down	0.00214197	0.000311429	known_mRNA	PCC7120DELTA_RS29440	-	-	-	-	WP_010999769.1/3.4e-91/1
PCC7120DELTA_RS26255	alr4930	420	1.96763	2.57597	0.388659	Up	0.661698	0.401399	known_mRNA	PCC7120DELTA_RS26255	-	-	-	-	WP_010999056.1/1.6e-73/1
PCC7120DELTA_RS00505	all7602	339	4.89075	5.62543	0.201906	Up	0.8462	0.667965	known_mRNA	PCC7120DELTA_RS00505	-	GO:0016021//integral component of membrane;GO:0016021//integral component of membrane;GO:0016021//integral component of membrane;GO:0016021//integral component of membrane;GO:0016021//integral component of membrane	GO:0015297//antiporter activity;GO:0015103//inorganic anion transmembrane transporter activity;GO:0015297//antiporter activity;GO:0015103//inorganic anion transmembrane transporter activity;GO:0015297//antiporter activity;GO:0015103//inorganic anion transmembrane transporter activity;GO:0015297//antiporter activity;GO:0015103//inorganic anion transmembrane transporter activity;GO:0015297//antipor…	-	WP_010993930.1/5.5e-56/1
PCC7120DELTA_RS04570	alr0528	522	192770	171918	-0.165165	Down	0.441992	0.199215	known_mRNA	PCC7120DELTA_RS04570	K02285|1|1.1e-77|294.7|naz:Aazo_3489|phycocyanin beta chain	GO:0030089//phycobilisome;GO:0030089//phycobilisome;GO:0030089//phycobilisome	-	GO:0055114//oxidation-reduction process;GO:0015979//photosynthesis;GO:0018298//protein-chromophore linkage;GO:0055114//oxidation-reduction process;GO:0015979//photosynthesis;GO:0018298//protein-chromophore linkage;GO:0055114//oxidation-reduction process;GO:0015979//photosynthesis;GO:0018298//protein-chromophore linkage	WP_010994704.1/5.8e-89/1
PCC7120DELTA_RS16620	all2971	318	2261.12	1712.78	-0.400695	Down	4.30244e-06	3.88897e-07	known_mRNA	PCC7120DELTA_RS16620	-	GO:0016021//integral component of membrane;GO:0016021//integral component of membrane;GO:0016021//integral component of membrane	-	-	WP_010997122.1/1.9e-50/1
PCC7120DELTA_RS02190	all0042	939	595.175	589.004	-0.0150374	Down	0.94538	0.856194	known_mRNA	PCC7120DELTA_RS02190	K00721|1|8.9e-38|162.9|mtp:Mthe_1259|dolichol-phosphate mannosyltransferase [EC:2.4.1.83]	GO:0016021//integral component of membrane;GO:0016021//integral component of membrane	GO:0016740//transferase activity;GO:0016740//transferase activity	-	BAY71012.1/7.3e-175/1
PCC7120DELTA_RS30090	all7347	309	59.7027	44.1382	-0.435767	Down	0.180895	0.0577631	known_mRNA	PCC7120DELTA_RS30090	-	-	-	-	WP_010999896.1/1.8e-53/1
PCC7120DELTA_RS03050	all0215	651	891.284	953.439	0.0972548	Up	0.433583	0.193551	known_mRNA	PCC7120DELTA_RS03050	-	-	-	-	BAY71186.1/1.8e-116/1
[truncated: 4,806 more rows]

## Sheet: Supplementary Data 3
Supplementary Data 3. The RNA-seq data analysis of genes with more than 2 folds changes in ΔtrcR (Mall0854) compared to WT. For abbreviations, see Supplementary Data 2.
[truncated: 267 more rows]

[truncated: 10 more sheets: Supplementary Data 4, Supplementary Data 5, Supplementary Data 6, Supplementary Data 7, Supplementary Data 8, Supplementary Data 9, Supplementary Data 10, Supplementary Data 11, Supplementary Data 12, Supplementary Data 13]
